# Supplementary material for: Framework for systems of pediatric well-care visits: a scoping review
Source: BMC Glob Public Health. 2025 Nov 13;3:100. doi: 10.1186/s44263-025-00211-4 (PMC12613775; doi:10.1186/s44263-025-00211-4)
Supplement: Supplementary file 2 — Supplementary Material 2: Additional file with the populated version of the data extraction sheet used. [file 44263_2025_211_MOESM2_ESM.xlsx]

## Sheet: 1. Original research
		1. General information				2. Study description							3. Mechanism studied: For each copy/write a description of intervention or mechanism studied, the outcome measure(s) and impact size(s)																										4. Barriers			5. Adaptation/mitigation suggestion
						Context			Study group			Study design	Health service delivery					Health information system			Access to essential medicine			Health system financing						Leadership and governance	Healthy workforce							Other mechanism
Number	Article/document title	Authors	Type of document: RCT, study protocol, cross-sectional study, etc.	Journal/Publisher	Year	Country/Countries	Level of society: Community, City, County, National	Setting: Urban, Rural	Number	Age group(s)	Sex: Male, Female, Both (interviewees)	Quantitative, qualitative, mixed method																										(specify)	Mechanism (choose relevant to the left)	Description of barrier	Comment	Mechanism (choose relevant to the left)	Description of adaptation/mitigation	Comment
													Immunization
29.	Three-year follow-up of a randomised controlled trial to reduce excessive weight gain in the first two years of life: protocol for the POI follow-up study.	Taylor RW, Heath AL, Galland BC, Cameron SL, Lawrence JA, Gray AR, et al.	Study protocol for RCT	BMC Public Health	2016	Country: New Zealand	City: Dunedin	urban	802 (782 final one)	Baseline 2 year, follow-up 3.5 and 5	Both	Quantitative	3 study groups:a. education and sleep support, b. food, physical activity and breastfeeding c. a + b. Effect on BMI
41.	Nascer no Brasil: continuity of care during pregnancy and postpartum period for women and newborns.	de Azevedo Bittencourt SD, Cunha EM, Soares Madeira Domingues RM, Soares Dias BA, Bastos Dias MA, Torres JA, et al.	cross-sectional	Rev Saude Publica.	2020	Country: Brazil	National	both	23894 women	Pre-birth to 1month in post-birth	Interviews of mothers w. qualitative analysis	Mixed	Vaccines highest reported rate of adherence, heel prick test lower combined with first routine appointment.																	Partial and dosjoinrted care reported by almost all participants in study.									Access to health care + coordination inadequate.	Schooling, parity and region residence associated with lower adequacy/participance of continuity f care. Chance of inadequacy almost 4x higher for women with incompelete elementary school compared to those w. Higher education.	Connect to education and child health study
18.	Assessing the quality of preschool child health surveillance in primary care: a pilot study in one health district.	Hampshire AJ, Blair ME, Crown NS, Avery AJ, Williams EI.	Observational	Child Care Health Dev.	2002	Country: UK	City: Nottingham	urban	28 General practices in one health area			Mixed	GPs less likely than health visitors to discuss health education issues. < 90% of parents had enough time with health visitor/felt welcome/ had purpose or results explained to them.																											Organisation, GPs contribution to health promotion, GP's need to explain review, making parents feel welcome, and make parents feel they got enough time to talk
39.	Barriers to access and utilization of maternal and infant health services in Migori, Kenya.	Cheptum J, Gitonga M, Mutua E, Mukui S, Ndambuki J, Koima W.	Cross-sectional	Dev Ctry Stud	2014	Country: Kenya	City: Migori	urban	446		Femaler, eproductive age	Mixed																											Access to services	Barriers: socio-economic, cultural, and lack of up-to-date training of staff
43.	The coverage of continuum of care in maternal, newborn and child health: a cross-sectional study of woman-child pairs in Ghana. 2018 Jul;3(4).	Shibanuma A, Yeji F, Okawa S, Mahama E, Kikuchi K, Narh C, et al.	cross-sectional	BMJ Glob Heal.	2018	Country: Ghana	3 Health Research Centers, Dodowa, Kintampo, Navrongo	urban	1500		Female last pregnancy Jan 2011-April 2013	Mixed.	Coverage of MNCH diff from ANC (higher attendance)	Loosely integrated system, vague how they are interlinked.																CoC at needs to be monitored at sub-national level										Women experiencing complications during preganancy or post less likely.			Attributed to attendance: religion, maritial astatus, socioeconomic status, completeness of secondary education pos. Associated.	Seems to be PNC, ANC and immunization integrated but it is not 100% clear to me.
27.	Persistent barriers to the use of maternal, newborn and child health services in Garissa sub-county, Kenya: a qualitative study.	Kisianganr I, Elmi M, Bakibinga P, Mohamed SF, Kisia L, Kibe PM, et al.	Explorative qualitative	BMC Pregnancy Childbirth.	2020	Country: Kenya	Sub-county: Garissa	urban	150		Both	Mixed																												Users perspective: gender of service provider, financial barrier and level of awareness. Structural barriers; distance to facility and insecurity , availability of care,
28.	Acceptability and trust of community health workers offering maternal and newborn health education in rural Uganda.	Singh D, Cumming R, Negin J.	Cluster randomized trial	Health Educ Res	2015	Country: Uganda	Community: Budondo, Jujo (East Uganda w. 39 villages)	rural		children under 5	Mothers	Qualitative	Volunteer-based CHW common. CHW are sometimes called for curative care despite trained for preventive. D																										Leadership and gov.	Misinformation in community of the effects of the programs CHW provide (eg. immunization) that prohibits them from reaching children Lead. And gov: communities find it diff to distinguish between govnt, non-gov and research int. And so mistrust in gov translates into mistrust in public health interv.			Confidence from community CHW are reliable. Identifier important, but more so confidence to gain "legitimazy". Partnership established with community leaders.
6.	The effect of Taiwan’s National Health Insurance on infants’ preventive care use and inpatient care use.	Chen C-S, Liu T-C, Lin H-C, Tian W-H.	longitudinal	Health Policy	2007	Country: Taiwan	National	both				Quantitative												Impact of introducion of national health insurance on infants significant on reduction of admittance to hospital.														Neonatal preventive care increased usage of admittance to hospitals	Health financing	lack of knowledge among mothers of free provision of well-baby care & where to receive it, mothers perception of babies health. Mothers who believe infants are of good health less likely to seek services.
65.	A job analysis of community health workers in the context of integrated nutrition and early child development.	Phuka J, Maleta K, Thomas M, Gladstone M.	cross-sectional	Ann N Y Acad Sci.	2014	Country: Malawi	6 districts	both			Both	Qualitative	community health workers, community volunteers . CHW longer training but full gov salary and focuses on nutrition, CV focusers on child protection (abuse, assessment of devleopment etc) and receives partial payment by gov. More interaction with CPW than CV.	Organise it with community based child care center, CBCC										Community extended workers are volunterbased and paid with some grant, not regular income.						Interventions by MoH and MoGCSW									Lead & gov	lack of coordination between nutrition and other prev. Services + lack of training for both interventions of community health workers. Distance and long travel barriers for health workers performance. Gender - cannot work with male	Gender not integration barrier but reported in article	health workforce	Integration considered an opportunity to reduce fewer conflicting messages for parents, save parents time. BUT some parents thought it would be too much information in one situation. Combine male and female health workers ok, but issue if male only so integration possible to tackle the barrier.
70.	Getting to know your baby: development of a 6-week countdown calendar for participants in WIC program.	Bañuelos J, Beccera LV, Heinig MJ.	interventional	J Nutr Educ Behav.	2010	Country: United States		urban				Mixed	intervention to imrpove breastfeeding and food practices of infant by introduction of a calendar																													health service delivery	calendar for first 6 weeks to babies to guide mothers through breastfeeding, food practices and clarify what the first period is like. Well-received and suggests participant focues educ. Material to be used	data on usefulness not quantitatively evaluated, evidence limited.
73.	Engaging community health workers in maternal and newborn care in eastern Uganda.	Okuga M, Kemigisa M, Namutamba S, Namazzi G, Waiswa P.	interventional	Glob Health Action.	2015	Country: Uganda	County: "Eastern Uganda"	both		< 6 months	Both	Qualitative																											health service delivery	cultural beliefs and norms (pregnancy kept secret in the culture). Other barriers: - research fatigue of the local population, confusion of CHW workers bc previous study linked to this one, lack of CHW confidence, apprehension of local leaders (felt threatened), poor linkage between CHW and local ehalth facilities, low CHW uptake (particularly among educated and younger women)			introduce newborn care during pregnancy before baby born. CHW reported if cultural support recommendations more likely to be supported.
74.	Effect of basic public health service project on neonatal health services and neonatal mortality in China: a longitudinal time-series study.	Zhao P, Han X, You L, Zhao Y, Yang L, Liu Y.	longitudinal	BMJ Open.	2020	Country: China	County	both		pre-birth to 1 month in		Quantitative	Intervention of a basic package including a home-visit 1 week after birth with: immunization, breastfeeding, screening etc. Results showed: 1. Gap between rural and urban areas of neonatal mortality rated reduced, 2. increased maternal system management 3. neonatal visists increased. All significant changes.											DIFF from previous programs was national coverage + abundant funding from government.
78.	A health passport for adolescent parents and their children.	Stevens-Simon C, Kelly L, Brayden RM.	Interventional	Clin Pediatr (Phila).	2001	Country: United States		unclear	129			Mixed						Intervention with a passport with info on multiple interventions. Not significant improvements in attendance. Study suggests it be because of low compliance during study (many drop-outs)
81.	The association of family continuity with infant health service use.	Clark EC, Saultz J, Buckley DI, Rdesinski R, Goldberg B, Gill JM.	Retrospective cohort	J Am Board Fam Med.	2008	Country: United States	County: Oregon	unclear	1591			Quantitative	Family continuity, ie same provider over multiple visits, showed greater attendance at well-child visits compared to control group . Controlling for demographic variables made no difference in results.
83.	Effectiveness of an early intervention on infant feeding practices and “tummy time”: a randomized controlled trial.	Wen LM, Baur LA, Simpson JM, Rissel C, Flood VM.	RCT	Arch Pediatr Adolesc Med.	2011	Country: Australia	City: South west Sydney	urban	667		Mothers	Mixed	Intervention with multiple home-visits including education on breastfeeding among others, had a sig. Improvement on breastfeeding practices for child and reduced nr of mothers introducing solids during first 6 months
84.	Design and Operation of the Transformed National Healthy Start Evaluation.	Banks JE, Dwyer M, Hirai A, Ghandour RM, Atrash HK.	Study protocol	Matern Child Health J.	2017	Country: United States		both				Quantitative
87.	Knowledge, utilization, and accessibility of child welfare card among caregivers in a tertiary center in South West Nigeria. 2020	Alao MA, Olasinde YT, Agelebe E, Asinobi AO, Gbadero DA.	prospective cross-sectional	Niger J Clin Pract.	2020	Country: Nigeria	County: South West Nigeria	urban	377		Both	Quantiatitve						Child Welfare cards with information of immunization and other health status of child.																					Health informatics	Higher social class and older age generated more usage of child welfare cards. Poor knowledge, utilization and accessibility barriers.
91.	Poverty, insurance, and well-baby care among mainland Puerto Rican children.	Gorman BK, Landale NS, Oropesa RS.	observational - cross sectional?	Soc Biol.	2001	Country: United States		urban, rural	2763		Mothers	Mixed												Puerto rican children access to health care. Despite financial support with insurance, they face additional financial and non financial barriers to preventive care. Including language barriers and scarcity of latino physicians.															finances + social determinants	Language, financial
128.	A feasibility study to improve practice nurses’ competence and confidence in providing care for mothers and infants. 2017	Bogossian F, Brodribb W, Farley R, Goodwin H, Tin A, Young J.	interventional	Contemp Nurse.	2017	Country: Australia	County: Queensland	urban	13			Quantitative	program for nurses working with children in the first year post birth. Education program perceived well.
140.	Fragmentation of maternal, child and HIV services: A missed opportunity to provide comprehensive care.	Haskins LJ, Phakathi SP, Grant M, Mntambo N, Wilford A, Horwood CM.	observational	African J Prim Heal care Fam Med.	2016	Country: South Africa	County: KwaZulu-Natal	rural	227 intervieweres in 12 clinics	up to 1 year	mothers + health workers	Qualitative	1/12 clinics provided all the services recommended for 1st year																											Fragmentation of services created barriers, further integration needed to boost immunization rates. Many mothers and children left clinic before having received all the components of care due to different care provided by different health care workers in different rooms	alludes to problem due to specialisation/economies of scale
142.	Benefit or burden: introducing paraprofessional support staff to health visiting teams: the case of Starting Well.	Mackenzie M.	observational(retrospective?)	Health Soc Care Community.	2006	Country: Sierra Leone		urban	795 baseline & 1110 endline		Mothers (or pregnant)	Mixed?	Introduced health care workers training program, resulted in 141 live years saved (health promotion only) and 468.2 with health promotion + business. + increased uptake of PNC and breastfeeding with interventions.											Estimated costs acc to some WHO guidelines and reported the intervention 0 business to be the only cost-effective intervention of the two
155.	Prioritizing research for integrated implementation of early childhood development and maternal, newborn, child and adolescent health and nutrition platforms.	Sharma R, Gaffey MF, Alderman H, Bassani DG, Bogard K, Darmstadt GL, et al.	Observational	J Glob Health.	2017	Global	Global?	/		27	Both	Quantiative																		Presents scores on top priorities in integration of services. Highest was Early Childhood Development ECD with neonatal services.													Key elements to scale up integration identified as: human resource and capacity dev, costeffectiveness and reduce financial barriers, quality assessment of programming
167.	A retrospective review of the Honduras AIN-C program guided by a community health worker performance logic model.	Rodríguez DC, Peterson LA.	observational retrospective	Hum Resour Health.	2016	Country: Honduras		both				Mixed												little evidence on how program was supported available, both funding itself and financial flows.						program integrated with alleviating poverty programs.high-level leaders supported implementation.	history of volunteers in community backbone for volunteer-component. Hurricane changed the priorities of how and where program should be targeted. Decentralization at the time of the program, but unclear of its impact.							limited evidence on community support. Not reported. Malnutrition reduced from program, but diff. To establish how much program was effected.					health system incentives implemented
180.	Participatory development of a minimum dataset for the Khayelitsha district.	Mash B, Mahomed H.	Interventional	S Afr Med J.	2000	Country: South Africa	County: Khayelitsha	urban				Mixed						Creation of a minimum data set to integrate health informatics. Reports improved decisionmaking
182.	Does trainee involvement affect anticipatory guidance in well-child care?	Sgrignoli NR, Lehman EB, Sekhar DL	Observational	Clin Pediatr (Phila).	2014	Country: United States	City: Hershey	urban	204		Both	Quantitative	health workforce and consistancy. Parents reported anticipatory guidance fulfilled 1/3 of the time when someone else than primary attending. Too long visit or question not answered reduced satisfaction.
187.	Practice based education to improve delivery systems for prevention in primary care: randomised trial.	Margolis PA, Lannon CM, Stuart JM, Fried BJ, Keyes-Elstein L, Moore DE.	RCT	BMJ	2004;	Country: United States	County: North Carolina	urban	44	24-30 months		Quantitative	Intervention: a) new improvement group formed, 2)education and effective delivery strategy 3) project staff helped to guide how to implement the new knowledge 4)changes with desired effect spread to other practicioners by trained staff.. Intervention group increased nr of children who received all preventive care components, 4.6 x greater than in control group after adjustment to baseline. Screen…
189.	Effect and feasibility of district level scale up of maternal, newborn and child health interventions in Pakistan: a quasi-experimental study.	Memon ZA, Muhammad S, Soofi S, Khan N, Akseer N, Habib A, et al.	Study protocol	BMJ Open.	2020	Country: Pakistan	County: Nasirabad	rural				Mixed	Developed an integration package of services to deliver (maternal health, newborn health (relevent one here) or both)
190.	The Rourke Baby Record Infant/Child Maintenance Guide: do doctors use it, do they find it useful, and does using it improve their well-baby visit records?	Rourke L, Godwin M, Rourke J, Pearce S, Bean J	observational (cross-sectional?)	BMC Fam Pract.	2009	Country:Canada	County: Ontario	urban				Quantitative						Evaulation of a record physicians use during well-child visits. Results report usefulness for assessing child dev, charting/recording visits,managing time, adress parenting concerns.	Using the record was associated with more documentation of overall comprehensiveness, nutrition, safety issues
191.	Identifying Continuous Quality Improvement Priorities in Maternal, Infant, and Early Childhood Home Visiting.	Preskitt J, Fifolt M, Ginter PM, Rucks A, Wingate MS.	interventional?	J Public Health Manag Pract.	2016	Country: United States	County: Alabama	both	48			Quantiatitve						Evaluation system for several indicators
193.	The effects of an area-based intervention on the uptake of maternal and child health assessments in Australia: a community trial.	Kelaher M, Dunt D, Feldman P, Nolan A, Raban B	Quasi-experimental	BMC Health Serv Res.	2009	Country: Australia	County: Victoria	both	47236 & 47390	3.5 years		Quantitative	Investigated attendance in disadvantages areas compared to the rest. Lower attendance in disadvantaged areas but after multivariate analysis contorlling for demographic differences not significant. Increases across the state from 2001/2002 to 2004/2005.	Areas with intervention were more likely to be confident as parents than without.																													increased confidence as parents -- mitigation strategy
198.	Measuring universal health coverage in reproductive, maternal, newborn and child health: An update of the composite coverage index.	Wehrmeister FC, Barros AJD, Hosseinpoor AR, Boerma T, Victora CG.	Observational	PLoS One.	2020	LMIC	National	both				Quantitative						Study compared composite indices. Upodated CCI appropriate, but reports that adding additional newborn coverage indicators is useful for advocacy but thinks it is not appropriate due to its disadvantages. Calls for biases in differences in rapport of postnatal care, recall bias etc.
215.	Impact of a decline in Colorado Medicaid managed care enrollment on access and quality of preventive primary care services.	Berman S, Armon C, Todd J.	observational	Pediatrics	2005	Country: United States	County: Colorado	both				Quantitative												shift from Medicaid insurance to another program. Resulted in lower preventive care visits and immunization (likely bc immunization occurs during those visits)
216.	Evaluation of the Implementation of the Healthy Start Program: Findings from the 2016 National Healthy Start Program Survey.	Parasuraman SR, de la Cruz D.	Observational	Matern Child Health J.	2019	Country: United States	National	both	95 interviewers covers for 44219 women	who they covered for: children up to 2 y/old	who they covered for: mothers	Quantitative	Program for underserved populations where "grantes" acted as hubs to provide a range of services and connect them with other services. Like a coordination center.					hub-system to coordinate and keep track on services and whether they needed referals												hubs for services to provide the attendees of the program
221.	Improving preventive service delivery through office systems.	Bordley WC, Margolis PA, Stuart J, Lannon C, Keyes L.	interventional	Pediatrics.	2001	Country: United States	City: Durham, North Carolina	urban		up to 2.5 years		Quantitative						office system intervention: flowsharts, info sheets, enhanced well-child visit forms and track systems. Resulted in improved age-appropriate preventive services across all componetns except TB.Both clinical and stat. Significant. Both pediatrics and families willing to participate in study.
225.	Cultural beliefs and health-seeking practices: Rural Zambians’ views on maternal-newborn care.	Buser JM, Moyer CA, Boyd CJ, Zulu D, Ngoma-Hazemba A, Mtenje JT, et al.	Observational	Midwifery.	2020	Country: Zambia	County: Lundazi, Mansa, Chembe	rural	646	up to 1 year	Both (but of parents only mothers)	Qualitative																			Protective rituals reported as early intro to porridge, care of umbilical cord, prev. of cough and pneumonia, strong sense of fam and community								social factors	health workers report lack of privacy and fear of HIV as barriers to attend ANC. Grandmothers and husbands, barriers, fear of going against them and attend facility, even thoguh they understand they should to receive guidance and support
236.	Cross-sectional study of a child health care programme at one family practice centre in Saudi Arabia.	Khattab MS.	cross-sectional	East Mediterr Heal J	2000	Country: Saudi Arabia	City: Abla City	urban	100	under 2	women	Mixed																											social factors/health service delivery	lack of arabic speaking nurses barrier to provide education/ Contraception- baby spacing and exclusive breastfeeding not satisfactory resu.ts
240.	Women with non-Swedish speaking background and their children: a longitudinal study of uptake of care and maternal and child health.	Fabian H, Rådestad I, Rodriguez A, Waldenström U.	longitudinal	Acta Paediatr.	2008	Country: Sweden	National	both	3061	0-5 year	mothers	Quantitative																			Compared mothers from a swedish background with coming from a "poor country of origin"	women from "poor country of origin" more common single or unemployed and lacked the same social network to support them. Attended child health care center less than others.	poor country of origin associated with lower uptake of education not well-visits, whereas rich country of origin (outside of Sweden) fewer visits but no diff in attendance of educ.									social factors	cultural and language barriers:promote evaluation of antenatal and postnatal classes in different classes . Provide info about antenatal and child health care services to those of "poor country of origin" and offer interpretive services	language- not sure how much the study supported that conclusion…
247.	A Randomized Controlled Trial of Group Well-Child Care: Improved Attendance and Vaccination Timeliness.	Fenick AM, Leventhal JM, Gilliam W, Rosenthal MS.	RCT	Clin Pediatr (Phila).	2020	Country: United States	City: Yale	urban	97		mothers	Quantitative	RCT with group well-child visit over individual. No diff between vaccine uptake 2 months and 4 months but group more likely to receive immunization within 1 month of recomm month of age. No diff in mothers recall of anticipatory guidance or family-centered care																															results of no diff potential to scale-up financially child visits by having them in groups?
250.	Grandmothers as gatekeepers? The role of grandmothers in influencing health-seeking for mothers and newborns in rural northern Ghana.	Gupta ML, Aborigo RA, Adongo PB, Rominski S, Hodgson A, Engmann CM, et al	Observational	Glob Public Health	2015	Country: Ghana	Counties: Kassena-Nankana Districts (KNDs) of Kassena-Nankana East and Kassena-Nankana West,	rural	253		Both (but among parents only mothers)	Qualitative																		Report suggests grandmothers as" gatekeepers". Local authorities are challenged by the traditional views, but review also show that these can be countered by community or mothers choosing a different direction.	Study on grandmothers effect on health-seeking behavior, ex. how breastfeeding issues are responed to from them. Reports how this can deter them from seeking health recommendations from more modern authorities									Traditional beliefs counter modern practise recommendations/local authorities
254.	Impact of a community-based integrated management of childhood illnesses (IMCI) programme in Gegharkunik, Armenia. 2009 M	Thompson ME, Harutyunyan TL.	Interventional	Health Policy Plan.	2009	Country:Armenia	County: Martuni	urban	300	< 5 years		Mixed	education of health care workers,					intervention entailed public awareness campaign	vaccination cards at home was unreliable and often inconclusive of information data for reserach and coverage should be used from elsewhere																							intervention(health c workers educ + campaign)	improvements in 4/6 shortterm indicators with intervention both practical and stat significant
262.	Contribution of traditional birth attendants to the formal health system in Ethiopia: the case of Afar region.	Temesgen TM, Umer JY, Buda DS, Haregu TN.	Observational	Pan Afr Med J.	2012	Country: Ethiopia	County: Afar Regional State	both	15			Qualitative	trained traditinal attendees important for upholding child health and prevent HIV etc.are a group of community accepted health care workers					trained traditional health workers have community trust so likely they have more accurate data to report. Important health info system													trained traditional attendees are treated poorly by some attendees at health facilities									training of local traditional health attendees not long enough and they lack supplies to carry out their work. Ex water is scarce makes hygiene standards difficult to uphold	non-health sector related barriers
263.	Effects of fully-established Sure Start Local Programmes on 3-year-old children and their families living in England: a quasi-experimental observational study.	Melhuish E, Belsky J, Leyland AH, Barnes J.	quasi-experimental	Lancet	2008	Country: England	National	both	5583+1879	3 years		Quantitative	"Sure Start Local Programme" compared with control group children showed better social development and independenvce, parents less risk of negative parenting,and better home learning environemnt. Children there had more services available and adapted to them.																														suggests effect size (prac. Significance) reported and enough to guide policy
272.	Parents with low literacy report higher quality of parent-provider relationships in a residency clinic.	Rosenthal MS, Socolar RR, DeWalt DA, Pignone M, Garrett J, Margolis PA.	cross-sectional	Ambul Pediatr.	2007	Country: United States	County: North Carolina	Urban	268			Mixed																			low-literacy associaged with higher-care quality in well-child visits (reported mechanisms unclear)
299.	Variation in community intervention programmes and consequences for children and families: the example of Sure Start Local Programmes	Melhuish E, Belsky J, Anning A, Ball M, Barnes J, Romaniuk H, et al.	observationa	J Child Psychol Psychiatry.	2007	Country: England		both	150 areas	0-3 y old		Quantitative	greater proportion of health service staff increased maternal attendance
322.	Assessing the impact of pediatric-based development services on infants, families, and clinicians: challenges to evaluating the Health Steps Program.	Guyer B, Hughart N, Strobino D, Jones A, Scharfstein D.	RCT + quasi-experimental	Pediatrics	2000	Country: United States		both	5565	0-3 y old	both	Mixed												Barriers to estimate costs include: variation at locations, different training at different program sites, reporting errors
328.	Electronic health record use and preventive counseling for US children and adolescents.	Rand CM, Blumkin A, Szilagyi PG.	cross-sectional	J Am Med Inform Assoc	2014	Country: United States		both	8650	0-2 y		Quantitative						Compared preventive health visits with and without electronic health records (EHR). Most 77% performed without EHR. Increase 2007-2010 in available and function EHR usage.	Not significant which of the interventions were used more of EHR than others.	more time spend at visits with fully functional EHR. Each 10 min increase led to more topics documented as discussed . (% for up to 19 so can't report here detailed increase
330.	Knowledge of neonatal danger signs among mothers attending well baby clinic in Nakuru Central District, Kenya: cross sectional descriptive study.	Kibaru EG, Otara AM.	cross-sectional	BMC Res Notes	2016	Country: Kenya	County: Nakuru	Urban	414	6w - 9months	mothers	Quantitative						28% of mothers did not read the MCH booklet.													87% married of the women attending. Less than a third 29.5% attending postnatal clinic with husband.	93% of mothers access to mobile phone.	less than 5% of mothers no formal education.
369.	Research priorities to reduce global mortality from newborn infections by 2015.	Bahl R, Martines J, Ali N, Bhan MK, Carlo W, Chan KY, et al.	observational?	Pediatr Infect Dis J.	2015	Global	Global	both			both	Quantitative																		" increasing intervention coverage through provision of care at the community level (ranks 3, 5, 6, 10, and 15), and improving quality of care at health facilities (ranks 4, 7, 8, 9, and 14). "										a key priority for research was to understand barriers, effectiveness and implementation of existing interventions for prevention and manage at community level
386.	Impacts 2 years after a scalable early childhood development intervention to increase psychosocial stimulation in the home: A follow-up of a cluster randomised controlled trial in Colombia.	Andrew A, Attanasio O, Fitzsimons E, Grantham-McGregor S, Meghir C, Rubio-Codina M.		PLoS Med.	2018	Country: Colombia	Counties (96)	Urban	1419	1-2 y old		Quantitative	scaled up a system of cash transfer + psychosocial intervention, but showed no results. Comments that sample might be too small
398.	Impact of intimate partner violence on children’s well-child care and medical home.	Bair-Merritt MH, Crowne SS, Burrell L, Caldera D, Cheng TL, Duggan AK.	retrospective cohort	Pediatrics	2008	Country: United States	County: Alaska	both	210	until 2 y old	mothers	Mixed																												intimate partner violence associated with reduced well-child visits and timeliness of attendance. Quality, trust and communication with the health service provider also lower with the IPV.
423.	Receipt of routine preventive care among infant daughters and sons of immigrant mothers in Ontario, Canada: a retrospective cohort study.	Pulver A, Guttmann A, Ray JG, O’Campo PJ, Urquia ML.	retrospective cohort	BMJ Open.	2020	Country: Canada	County: Ontario	both	350366	until 24.5 months	mothers from 15 countries (immigrants)	Quantitative																			no sig barriers of gender-disparities in uptake from mothers of any of the countries	maternal mother tongue affected uptake of routine visits	" shows significantly higher odds for sisters compared with brothers for inadequate well-child visits only for siblings in the Punjabi mother tongue group (aOR: 1.26, 95%CI 1.08 to 1.47) but not for Gujarati, Hindi or other groups. Daughters of mothers in the Hindi group had lower odds of underimmunisation compared with their brothers (aOR: 0.73, 95%CI 0.54 to 0.98). "
435.	Satisfaction with health care for young children. Pediatrics.	Halfon N, Inkelas M, Mistry R, Olson LM.	Observational	Pediatrics	2004	Country: United States		both	2058	4-35 months	both	Quantitative																												shorter lengths and missed or delayed care two barriers for satisfaction among parents
438.	Quality in preventive and health-promoting services: constructing an understanding through process.	Hanafin S, Cowley S.	interventional	J Nurs Manag	2006	Country: Ireland		both				Quantitative	Seven step model identified: (initiating, conver-ging, preparing, opening interacting, closing, following-up
458.	Parent-directed intervention in promoting knowledge of pediatric nutrition and healthy lifestyle among low-SES families with toddlers: A randomized controlled trial.	LoRe D, Leung CYY, Brenner L, Suskind DL.	RCT	Child Care Health Dev.	2019	Country: United States	County: Chicago	urban	104	13-16 months	parents over 18	Quantitative	education program wit nutition. Physical activity, dental etc for children with low-income parents. Showed improvement in knowledge, but aongtime study that follows up will show whether this is sustained or not.
475.	Quality of Care for Maternal and Newborn Health in Health Facilities in Nepal.	Kc A, Singh DR, Upadhyaya MK, Budhathoki SS, Gurung A, Målqvist M.	Observational	Matern Child Health J.	2020	Country: Nepal	National	both				Quantitative	info on health facilities providing essential preventive care for newborns
504.	The effectiveness of community-based interventions to improve maternal and infant health in the Northeast of Brazil.	Emond A, Pollock J, Da Costa N, Maranhão T, Macedo A.	interventional	Rev Panam Salud Publica.	2002	Country: Brazil	Country: Northeast	Urban	977 baseline, 599 after		households (but it seems it was the women who were interiewed althogh not 100% sure)	Quantitative		introduced several types of clinics, whereof one component was child health workers who oc nduc ted well-child visits, promoted immunization and more (integrated person within the different clinics for different services eg. breastfeeding). Immunization rates rose, but well-child clinics attendance rates results were not able to be drawn.
521.	Health needs assessment and the ecology of care: a research note.	Trout F.	interventional -	Aust Health Rev.	2001	Country: New Zealand		both				Mixed						developed criteria for health assessment by nurses in well-child clinics program.	Results, include in assessment: community
535.	Integrating Nutrition Interventions into an Existing Maternal, Neonatal, and Child Health Program Increased Maternal Dietary Diversity, Micronutrient Intake, and Exclusive Breastfeeding Practices in Bangladesh: Results of a Cluster-Randomized Program Eva.	Nguyen PH, Kim SS, Sanghvi T, Mahmud Z, Tran LM, Shabnam S, et al.	RCT (longitudinal village-level)	J Nutr.	2017	Country: Bangladesh	4 counties: Mymensingh, Rangpur, Kurigram, & Lalmonirhat	both		< 6 months of age ( and sample 2 also pregnant women)		Mixed	health service delivery	compared standard program of antenatal visists and nutrition to a single nutrition-focused study					profile, clinical screening, surveillance procedures, physical examination, demographic and socio-economic																								nutrition-focused package, intervention delivered significant improvements in food groups consumed, daily intake of micronutriens and exclusive breastfeeding but not in early initiation of breastfeeding.	example of the possibility improving an existing package to target a health-related issue in particular
560.	An intervention for reducing secondary traumatization and improving professional self-efficacy in well baby clinic nurses following war and terror: a random control group trial.	Berger R, Gelkopf M.	RCT	Int J Nurs Stud.	2011	Country: Israel		both?		infants	all female	Quantitative							assessment, parenting ability, child safety, child neglect prevention, and preventable illness recognition. T																					war and trauma			intervention with: 1. psychoeducational knowledge on stress and trauma in children 2. screening tools 3. stress management techniques , 4. nurses gained self-maintenance tools . Resulted in reduced secondary traumatization. Contributing factors: compassion satisfaction increased, training was in group sessions (developed peer-support among nurses), improved perception of nurses self-efficacy. Aut…
582.	Supporting maternal transition: continuity, coaching, and control.	Rowe J, Barnes M, Sutherns S.	observational - longitudinal	J Perinat Educ.	2013	Country: Australia	County: South East Queensland	both?			women	Mixed	Good uptake reported on attendance of first visit																		participants reported education, partners and income as contributing factors to well-being												breastfeeding education most common reason women attended well-child clinic program. Participants reported weekly wonders as incitements to attend clinics (drop-in clinics)
611.	Neonatal health program management in a resource-constrained setting in rural Uttar Pradesh, India.	Thomas A, Kumar V, Bhandari M, Ahuja RC, Singh P, Baqui AH, et al.	observational	Int J Health Plann Manage.	2009	Country: India	County: Uttar Pradesh	Rural	109			Qualitative	organisational structure: strength was the core values throughout the program, honesty and commitment in training important for tackling challenges and for innovation	to maintain stability throughout changes of staff each member was exposed to all parts of facility in case one member had to leave.+ core team training and division team leaders to ensure senior staff could be replaced/covered for when needed.	"Table 2. Transferable learning from Saksham Shivgarh1. Promote a common vision at all levels of the team2. Establish a live-in ﬁeld site to promote collaboration with local villagers and facilitateteamwork3. Prioritize character, integrity, and potential when hiring staff members4. Use a learning-by-doing approach to training5. Create tiers of staff recognition to recognize excellence in non-mon…
612.	Integrating a Parenting Intervention With Routine Primary Health Care: A Cluster Randomized Trial.	Chang SM, Grantham-McGregor SM, Powell CA, Vera-Hernández M, Lopez-Boo F, Baker-Henningham H, et al.	RCT	Pediatrics.	2015	Countries: Jamaica, Antigua, St Lucia		both	250	3-18 months		Quantitative																														health service delivery	parenting intervention integrated into general routine visits resulted in improvement of child's cognitive development and parent knowledge. No extra time of mothers or extra staff needed
616.	New opportunities for integrated child health systems: results from the multifaceted pre-to-three program.	Cuellar AE, Wagner TH, Hu T-W, Peifer K, Kitzman H, Tobin SJ, et al.	Observational	Am J Public Health	2003	Country: United States		both	8430	0-3 y old		Quantitative	"pre-to-three program", a program with (1) home visiting program, individual case management, indivdual assessment & (2) community efforts to improve	positive effects on both immunization and well-child visits. Those receiving individual targets saw greater effects but those with only (2) also saw effects.
625.	Health needs and timeliness of assessment of Victorian children entering out-of-home care: An audit of a multidisciplinary assessment clinic.	McLean K, Little K, Hiscock H, Scott D, Goldfeld S.	observational retrospective	J Paediatr Child Health.	2019	Country: Australia		Urban	119	0.2 (only time span I can include but study +5 years)		Quantitative	investigates health needs of children visiting a well-child clinic.																	audiology in national governance but not part of routine at the clinic.										immunization rates low despite integrated in well-child visits
634.	WIC participation, breastfeeding practices, and well-child care among unmarried, low-income mothers.	Chatterji P, Brooks-Gunn J.	observational - longitudinal	Am J Public Health.	2004	Country: United States	City (20 across the country)	urban		4898	both (couples)	Quantitative	Health service delivery	program with nutrition focus and connection to service and health delivery. Program after 1 year resulted in increase in breastfeeding, signficicantly of 0.07 compared to baseline, sig positive attribute to attendance of well-child visits																													program with one focus (nutrition) also positive well-child visits bc it links the services together
658.	Using the infrastructure of a conditional cash transfer program to deliver a scalable integrated early child development program in Colombia: cluster randomized controlled trial.	Attanasio OP, Fernández C, Fitzsimons EOA, Grantham-McGregor SM, Meghir C, Rubio-Codina M.	RCT	BMJ	2014	Country: Colombia	Cities (96)	urban?	1420 children 1429 households	12-24 months old		Quantitative	Health service delivery	program with psychosocial stimulation and a nutrition component in a home-visit setting	no significant effects on children's consumption of iron-rich food but improvement in parenting and home stimulation. BUT study showed stimulation can be given at a community-wide scope															"Mother leaders" (elected and covered for 50 households) in communities selected and asked as facilitators to implement the program, and those accepted underwent a training program														reports effect size .
659.	Cohort profile : Bandim Health Project’s (BHP) rural Health and Demographic Surveillance System (HDSS)-a nationally representative HDSS in Guinea-Bissau.	Thysen SM, Fernandes M, Benn CS, Aaby P, Fisker AB.	cohort observational	BMJ Ipen	2019	Country: Guinea-Bissau		rural		< 5 years		Mixed	Health service delivery	surveillance where nutrition, vaccin etc are monitored at regular 6 mo. Children under 1 BCG scar taken.+ info on curative care asked about and recorded.				Data collected on paper and then entered into system in Bissau City																									Allow neighbors to provide data when women and children cannot be identified, which reduces the loss/lack of data.	How reliable becomes the data when neighbors can report for individuals?
665.	Community based maternal and child health care in Nepal: self-reported performance of Maternal and Child Health Workers.	Chhetry S, Clapham S, Basnett I	Observational	JNMA J Nepal Med Assoc.	2005	Country: Nepal		both?				Quantitative	MCH workers deliver postnatal care for 4.2 women per month on average	less than 1 of 5 receive postnatal check of staff - low coverage	routine newborn care only provicxed if CHW attended child birth																									CHW reported: - lack of minimal nr of physical facilities, replenishment of supplies, lack of professional support,geographical terrain (unsafe to go out at night, lack of transport and hilly areas), socioeconomic factors barriers for seeking care from CHW	these are general ones, not specific preventive - exclude?
667.	Impact of the integrated package of nutrition and health services. 2000 May;67(5):322–8.	Saiyed F, Seshadri S.	interventional	Indian J Pediatr.	2000	Country: India	City: Broda, Gujurat	Urban	610	< 3 y	mothers interviewed	Mixed	Package: Integrated Child Development Services, incl. Vaccination, nutrition, health check-up parenting etc. Study compared results based on partial vs full attendance of the program.	RESULTS: Majority of children had used all components of the service. But only 8.6% had full compliance of program.	No sig diff found between full and partial attendance in socioeconomic factors.Sig diff could be found for the childern utilizing 2 vit A doses in a year on weight. Significant Higher proportion of children with full coverage that had lower morbidity compard to the partial group. Growth curve closer to the standard national comparison one among the full-covered group compared to partial. Better n…
678.	Predictors of Essential Health and Nutrition Service Delivery in Bihar, India: Results From Household and Frontline Worker Surveys.	Kosec K, Avula R, Holtemeyer B, Tyagi P, Hausladen S, Menon P.	observationa- cross-sectional	Glob Heal Sci Pract.	2015	Country: India	County: Bihar	Rural	3737 (excl. Outcome 4)	<3 y (for outcome 1-3, older age outcome 4 not included here)	household surveys	Quantitative	Child health services delivered through two programs, and evaluated here by 4 outcomes , where results from general nutrition is excluded in the scoping review is excluded due to coverings sample up to 6 y old	Two different programs and experience of the health care workers differed between them.	Less than 50% of health care workers, 25% incentives and 37% training for those incentives to enhance immunization.																								health service delivery	Only 35% of households reported coverage of MCH essential services		health service delivery/finances	Monetary incentive for immunization improved performance, can be used to increase performance of information-based services . Other mitigation strategy is helping health care workers (in article described as FLW) to imnprove how they organise their work and increase awareness.
683.	Home-based neonatal care: summary and applications of the field trial in rural Gadchiroli, India (1993 to 2003).	Bang AT, Bang RA, Reddy HM.	observational (longitudinal?)	J Perinatol.	2005	Country: India	County: Gadchiroli	Rural		neonates		Quantitative?	Health-service package for neonates, preventive and some curative care.											reports costs and effectiveness (but it is a program with both curative + preventive)						reported but again both prev and cur in the program
686.	Maternal, neonatal, and child health systems under rapid urbanization: a qualitative study in a suburban district in Vietnam.	Heo J, Kim SY, Yi J, Yu S-Y, Jung DE, Lee S, et al.	observational	BMC Health Serv Res.	2020	Country: Vietnam	County (region): Qu c Oai	Urban	40 ind + 3 focus groups		both mothers and family member + 10 health care workers	Qualitative	reports high- knowledge of vaccination, nutrition adn well-chidl visists											Delivery free of charge, but payments for some services exist
690.	Successful early postpartum support linked to management, informational, and relational continuity.	Barimani M, Vikström A.	observational	Midwifery.	2015	Country: Sweden	City	Urban	34	10 days to 7 months	18 women 16 men	Qualitative	face-to-face communication was desired among parents bc follow-up questions were possible. Crucial possible to ask questions.	sense of secruity created that clinics were open and possible to go to post-birth days.				Good information appreciated, and having an accessline / site to reach out to when questions arise													Self-esteem: compliments increased but feeling need to breastfeed reduced.									Frustration bc of different advice from diff professionals at the same clinic/ desire to get better info on where to reach out with questions
696.	The perceptions of statutory service providers of a local Sure Start programme: a shared agenda?	Edgley A, Avis M.	observationa- cross-sectional	Health Soc Care Community.	2007	Country: United Kingdom		both?		program for 0-4 years old	18 professionals	Qualitative	Describes Sure Start, a program aimed to better child health and improve integration of services.Study on the perception of the statuatory services of Sure Start and whether there is an experience of "a shared agenda"	Sure Start not seen as new services offered or driven innovation. Except nursery nurses who reported that the program had required them to develop new skills.	Most professionals were used to interdisciplinary collaboration, but for some sure start improved communication ex. librarians									program was seen as high-resourcesd																			librarians reported new groups attending events due to Sure Start integration program
697.	The crowded space of local accountability for maternal, newborn and child health: a case study of the South African health system.	Mukinda FK, Van Belle S, George A, Schneider H.	observational - case study	Health Policy Plan.	2020	Country: South Africa		both				Mixed?																		review of the government policies until 2015 focus 1994-2015 (MCH general)
702.	Early results of an integrated maternal, newborn, and child health program, Northern Nigeria, 2009 to 2011.	Findley SE, Uwemedimo OT, Doctor H V, Green C, Adamu F, Afenyadu GY.	interventional - quasi experimental	BMC Public Health.	2013	Country: Nigeria	County: Katzina, Yobe, Zamfara	Rural		< 5 years	only women	Quantitative	Components of intervention: 1. PRECEDE-PROCEDE framework, for health promotion through system changes in health planning and implementation2. spatial intervention through clusters (local government area = cluster) 3. Training of midwives and (incl. recruitment of) community volunteers	Significant improvements in breastfeeding rates, tetanus coverage,more newborns checked by CHWs than traditional attendees, fewer children had postnatal check within 48 h, women in intervention better knowledge of common diseases/issues with breathing etc of newborns	Results indicate community dialogues combined with home visits increase practice of home care and prevents and improves treatment of infectiosn
703.	Integration of maternal postpartum services in maternal and child health services in Kaya health district (Burkina Faso): an intervention time trend analysis.	Belemsaga DY, Goujon A, Tougri H, Coulibaly A, Degomme O, Duysburgh E, et al.	interventional - longitudinal	BMC Health Serv Res.	2018	Country: Burkina Faso	County: Kaya Health District	both		0-1 year		Mixed	Postpartum care integrated into immunization services at three points during the vaccination process. AIMed to increase postpartum visit and postpartum family planning. RESULTS: Improved usage, particularly day 6-10 and improved the role of community health workers. Effects not homogenous among facilites, some showed great increases of postpartum care, such as one from 10-92% in a rural area and …					Detected a low quality of health system data, which could explain difficulties to coordinate the immunization and health planning												Results greater in rural than urban areas, and one explanation could be that it is because in the urban areas the leadership and governance are weaker and more scattered (bc diseconomies of scale).										Integrate Maternal PPC week 6-8 with pentavalent vaccine dose 1 insignificant bc schedules don't match (contrast to integration with BCG vaccine which was significant for improvement of postpartum care)	I dont understnad this one. Page 9-10		Female CHW more mobilised in rural than urban area, can explain therel larger increase in postpartum care attendance in rural area than urban bc in urban areas harder for CHW to reach the urban slums. Problems raised with improvements during the program included: increase education for frontline health workers, solving issues of high staff-turnover,solving reluctance in health care facilities whe…
705.	Effects of continuity of care in infancy on receipt of lead, anemia, and tuberculosis screening.	Flores AI, Bilker WB, Alessandrini EA.	observational (longitudinal?)	Pediatrics	2008	Country: United States		both	1564	0-24 months		Quantitative	Comparison ofcontinuity of care (same professional for several visits) on well-child visits screening and ambulatory care. Higher continuity of care associated with increased chances of screening.
706.	Immediate and sustained effects of user fee exemption on healthcare utilization among children under five in Burkina Faso: A controlled interrupted time-series analysis.	Zombre D, De Allegri M, Ridde V.	interventional	Soc Sci Med.	2017	Country: Burkina Faso		Rural		< 5 years		Quantitative	Intervention: removal of user fees on health care services of children under 5.	rate of service utilization increased, with particular seasonal patterns (rain season up, which is malaria season) - this is general not only preventive services
709.	Factors affecting the implementation of health legislation and its impact on the rural poor in China: A case study of implementation of the maternal and infant health care law in two poor counties. .	Tolhurst R, Zhang TH, Yang H, Gao J, Tang SL.	case study/review	Int J Health Plann Manage.	2004	Country: China	County	Rural				Mixed																		Laws MCH China two areas. law that covers cur+prev MCH. Family planning not covered by law and there is competition between them.										ocmpetition between two units bc law is not fully covering (due to political priorities) Queastion raised as to if prohibition of village doctors to carry out deliveries reduce incentive for community workers to aid in postnatal care services
714.	Integration of postpartum care into child health and immunization services in Burkina Faso: findings from a cross-sectional study. Reprod Health. 2018;15.	Belemsaga DY, Goujon A, Tougri H, Coulibaly A, Degomme O, Duysburgh E, et al.	interventional - cross-sectional	Reprod Health	2018	Country: Burkina Faso	County: Kaya Health District	both		0-1 year		Mixed
723.	Preventive healthcare of infants in a region of Lebanon: Parental beliefs, attitudes and behaviors.	Atiyeh GN, El-Mohandes A.	Observational - cross sectional	Matern Child Health J.	2005	Country: Lebanon		both	92	1-10 months	mothers	Qualitative																		competition between two units bc law is not fully covering (due to political priorities) Queastion raised as to if prohibition of village doctors to carry out deliveries reduce incentive for community workers to aid in postnatal care services difference in utilization based on household size, prenatal service utilization and nr of children										difference in utilization based on household size, prenatal service utilization and nr of children			dissemination of info needed on what preventive services can do and info on the seriousness of a disease
726.	Maternal and Infant Services: Examination of access in a culturally diverse community.	Comino EJ, Harris E.	observationa- cross-sectional	J Paediatr Child Health.	2003	Country: Australia	country: southwest	both	2048	<12 months		Quantitative																			women born in non-english speaking countries were overrepresented in study sample of attendence ot child health clinic whereas those with socially disadvantaged motherswere underrepresented
728.	. mHealth intervention “ImTeCHO” to improve delivery of maternal, neonatal, and child care services-A cluster-randomized trial in tribal areas of Gujarat, India.	Modi D, Dholakia N, Gopalan R, Venkatraman S, Dave K, Shah S, et al	RCT	PLOS Med.	2019	Country: India	County: Gujurat	rural				Quantitative	mhealth: mobile application for health and tech operations to aid government and primary helath centers to increase coverage of MCH services. RESULTS: coverage of at least two visits within first week improved with adjusted effect size 10.2, mean nr of visits first week with adjusted effect size 0.34, early initiation of breastfeeding with adjusted effect size of 7.8 and exclusive breastfeeding 1…																														mhealth service
729.	Primary language of parent is associated with disparities in pediatric preventive care.	Cohen AL, Christakis DA.	observational- retrospective cohort	J Pediatr.	2006	Country: United States		both		< 1 y		Quantitative																			language other than english effects access to preventive child health care services in the U.S. RESULTS: infants with other language were half as likely to receive all recommended preventive health visits as others. Effects seen in white, hispanic and african-american but not in asian-american families.									see column to the left.
732.	Statewide quality improvement outreach improves preventive services for young children.	Shaw JS, Wasserman RC, Barry S, Delaney T, Duncan P, Davis W, et al.	interventional quasi?	Pediatrics.	2006	Country: Canada	County: Vermont	both		< 5 y		Quantitative						QI statewide outreach program to improve preventive services at child health centers, where each center chose among preselected 9 preventive services (those offered at the places)																						lack of knowledge if the QI improvements will be sustained	legit limitation!		practices focusing on a specific area of improvement preferably to see effect of QI. Ex. tobacco-smoke expsure risk improved 45% and varicella immunization 20%.
741.	malawi	Hambidge SJ, Phibbs SL, Chandramouli V, Fairclough D, Steiner JF.	interventional - RCT	Pediatrics.	2009	Country: United States	City: Denver	urban	811	< 15 months		Quantitative	intervention incl 3 steps. 1. all infants received postcard reminder before well-child visit 2. all high-risk infants received phone call before visit 3. those who missed appointement or immunization after step 2 received intense outreach and home visiting.	RESULTS significant improvement i vaccination,almost 3x better protection against vaccination-protective-diseases. Proportion of children 5+ well-child visits (recommended one) 47% to 65% among intervention group, sig improvement to control.																													see under health service delivery
742.	Well child care in the United States: Racial differences in compliance with guidelines.	Ronsaville DS, Hakim RB.	observational longitudinal	Am J Public Health.	2000	Country: United States		both	8285	< 3y	Mothers	Quantitative
746.	Monitoring well-baby visits in primary healthcare facilities in a middle-income country.	Sokhela DG, Sibiya MN, Gwele NS.	Observational - cross sectional retrospective	SOUTH AFRICAN J CHILD Heal.	2018	Country: South Africa	County: KwaZulu Natal Province	both	300	0-59 months		Quantitative						study investigated how well-child visits were monitored in health facilities that provided them.	100% immunisation, 9.7% sideeffects and management of those	98.7% of children weighed but 71% weights plotted and 56.3% classified acc to integrated management of childhood illness norms. Oral health should have been assessed but NOT monitored in 100% of the cases
750.	From concept to application: The impact of a community-wide intervention to improve the delivery of preventive services to children. Pediatrics.	Margolis PA, Stevens R, Bordley WC, Stuart J, Harlan C, Keyes-Elstein L, et al.	interventional	Pediatrics.	2001	Country: United States	City: Durham, North Carolina	urban	8 clinics	< 2 y		Mixed	intervention to improve effectiveness of delivery of preventive child care services. To enable clinic to implement intervention, study supported clinic with training, regular feedback,development of strategies to recruit, enroll and screen families,	3 levels of the itnervention. home-visit internvetion to act a sa coordination model for the services																Intervention with components across levels in society to aid the implementation: policy-level changes, engage multiple stakeholders to avoid duplication and improve coordination of care
751.	Forecasting the Value for Money of Mobile Maternal Health Information Messages on Improving Utilization of Maternal and Child Health Services in Gauteng, South Africa: Cost-Effectiveness Analysis.	LeFevre A, Cabrera-Escobar MA, Mohan D, Eriksen J, Rogers D, Parsons AN, et al.	interventional	JMIR MHEALTH UHEALTH.	2018	Country: South Africa	County: Gauteng/ City: Johannesburg	urban?				Quantitative						intervention with text-messages from prepartum to 1st of birth of infant
766.	An evaluation of skill and knowledge in delivery of reproductive and child health services by female health workers in Jamnagar District and corporation area, Gujarat state, India.	Makwana NR, Shah VR, Yadav S.	cross-sectional	Int J Heal Allied Sci [Internet].	2012	Country: India	County: Gujurat	both				Quantitative	study on female health workers providng antental and natal services at child health centers. Immunization skills good, varied on family planning and postnatal services	note: interesting immunization is separate from postnatal services in study
767.	Utilization of child health services, stress, social support and child characteristics in primiparous and multiparous mothers of 18-month-old children.	Lagerberg D, Magnusson M.	cross-sectional	Scand J Public Health	2013	Country: Sweden		both	1407	child 18-month old	mothers one or multiple children	Quantitative	study on the difference of utilization of chc services between primiparous and multiparous mothers.																											RESULTS: first-time mothers receive more attention than multiparous mothers at the centers. More visits, but also more invitatins to parent groups-
769.	Integrated Information System for Early Detection of Maternal Risk Factors Based on Continuum of Care Approach of Mother and Toddler Cohorts TT - 대한의료정보학회지. [Internet].	DAMAYANTI N-A, SETIJANTO D, HARGONO A, WULANDARI R-D, SANTI M-W, TJAHJONO B, et al.	interventional	Healthc Inform Res	2019	Country: Indonesia	City: Surubaya, East Java	both?				Qualitative						aimed to show how integrated info system can be used as early detection framework to reduce maternal mortality	RESULTS show that toddler info is currenlty not integrated in Indonesia																								provide a flow-chart for continuum of care to integrate the informatics of toodlers (among others) in public health centers
771.	“You must leave but I didn’t want to leave”: qualitative evaluation of the integration of ART into postnatal maternal and child health services in Cape Town, South Africa.	Pellowski JA, Weber AZ, Phillips TK, Brittain K, Zerbe A, Abrams EJ, et al.	interventional	AIDS CARE-PSYCHOLOGICAL SOCIO-MEDICAL Asp AIDS/HIV.	2020	Country: South Africa	Community: Gugulethu, Cape Town	urban				Mixed	integrated ART (antiretroviral treatment, HIV) into postnatal servics	RESULTS: integration acceptable and positively impacts women's retention in HIV retention centers																													HIV treatment integrated increased retention
773.	Usage, adherence and attrition: how new mothers engage with a nurse-moderated web-based intervention to support maternal and infant health. A 9-month observational study.	Sawyer MG, Reece CE, Bowering K, Jeffs D, Sawyer ACP, Peters JD, et al.	Observational - longitudinal (9months)	BMJ Open.	2016	Country: Australia	City: Adelaide	urban				Quantitative	compard intervention with a web-based health check and web support to control group with regular-in-person check-up of infant + support line	RESULTS: frequency of logins first week was a higher determinant than psychosocial and demographic determinants
777.	Comparison of preventive health service provision before and after reorganization of primary care in Turkey: a community-based study.	Kaya ÇA, Akman M, Ünalan PC, Çifçili S, Uzuner A, Akdeniz E.	observational - longitudinal?	Prim Health Care Res Dev [Internet].	2019	Country: Turkey	National	urban				Quantitative																		introduction of family planning schemes among other reforms. Vaccination rates, immunization and well-child visits coverage did not change.
780.	Detection of child abuse by Dutch preventive child-healthcare doctors and nurses: Has it changed?	Reijneveld SA, de Meer G, Wiefferink CH, Crone MR.	observational	Child Abus Negl	2008	Country: Netherlands	National	both		3781/ 4479 (all but only some under 5)		Quantitative																			no sexual abuse suspected among children under-5.	after mutual adjustment, infant age and gender, maternal age of birth, paternal education contributed statistically significant to maltreatment.if emotional neglect was excluded due to its ariety in definitions only maternal age risk factor, those under age-27.	Results show little change in detection of sexual and physical abuse.							see left
786.	Monetary incentives in primary health care and effects on use and coverage of preventive health care interventions in rural Honduras: Cluster randomised trial.	Morris SS, Flores R, Olinto P, Medina JM.	RCT	Lancet	2004	Country: Honduras	National	rural	5600 households	< 3 y	women and children (part of study on women)	Quantitative												cash-payments given on the condition that they stay up-to-date on preventive health services. RESULTS: large impact on well-child visits but not 10-days check in.-> immunization and growth monitoring could be started more promptly.	context 3/4 of all that were ocvered by itntervention survived on less than 1 dollar per day.																		cash-payments to increase uptake of prevnetive services.
789.	The experience of men who participated in interventions to improve demand for and utilization of maternal and child health services in northern Nigeria: A qualitative comparative study.	Oguntunde O, Nyenwa J, Yusuf FM, Dauda DS, Salihu A, Sinai I.	interventional	Reprod Health	2019	Country: Nigeria	County: Kaduna, Katsina	both	112	20-60 (men)	married men	Qualitative	i																		Intervention where men were educated on MCH services through attending 2-3 focus groups. Advertisement through group leaders recruiting important. Groups had different format from regular meetings to ad hoc, meet at different places: schools, community areas, in open areas etc. seemed that those participating where the ones that already had an interest.	Curriculum was on MCH issues and danger signs, decisionmaking and couple communication. Those who had participated were unanomious in that they take children to health facility if they suspect something (contrast to before focus groups).	Indirect effects: men participating gained interpersonal skills, some prestige and knowledge (-> improved personal life).	community level effects: increased usage of child health services, some started to educate others themselves,	program improvement: more sessions, organise visit to health facility, program continues in places where groups had taken place,								see social determinants
790.	Narrowing the income gaps in preventive care for young children: Families in healthy steps.	McLearn KT, Strobino DM, Minkovitz CS, Marks E, Bishai D, Hou W.	observationa-prospective	J Urban Heal	2004	Country: United States		both?		24 and 3033 months		Mixed																			study shows no diff between high and lowincome families in likelihood of receiving the program of developmental and preventive services	BUT low-icnome families felt that they were less listened to then high-income families.
792.	Female clients’ gender preferences for frontline health workers who provide maternal, newborn and child health (MNCH) services at primary health care level in Nigeria.	Okereke E, Unumeri G, Akinola A, Eluwa G, Adebajo S.	Observational cross-sectional	BMC Health Serv Res	2020	Country: Nigeria	County: Bauchhi, Crossriver state	both	256 (mothers)		women (visited for themselves or baby)	Quantitative	investigated gender preference on health care worker. In postnatal care no one had preference for men, 37.5% for women and 62.5% had no preference.	Baucchi state (predom muslim pop) had 59.3% preference for female compared to Cross river state (predom christian) with 33.1% for women, with 0.9 % for men and 3.4% respectively.																	religion diff									gender of health care worker
796.	Community satisfaction with the quality of maternal and child health services in southeast Nigeria.	Uzochukwu BS, Onwujekwe OE, Akpala CO.	observational cross sectional	East Afr Med J [Internet].	2004	Country: Nigeria		urban				Quantitative
797.	The use of maternal and child health services in three population-based cohorts in Southern Brazil, 1982-2004.	Cesar JA, Matijasevich A, Santos IS, Barros AJD, Dias-da-Costa JS, Barros FC, et al.	observational longitudinal	Cad Saude Publica	2008	Country: Brazil	City: Pelotas	urban		0-12 months		Quantitative												universal coverage for children introduced.	preventive visits increased from 8.9 to 10.3 from1982 to 2004. stat increase across all family income levels.
805.	Integrating reproductive and child health services enables access to modern contraception in Sierra Leone.	Koroma AS, Ghatahora SK, Ellie M, Kargbo A, Jalloh UH, Kandeh A, et al.	observational - cross sectional (or longitudinal, it is a follow-up study…)	Int J Health Plann Manage	2019	Country: Sierra Leone	National	both	1001	6-23 months	mothers + health care facilitators	Mixed	Governemnt integrated 6 different components into a program. RESULTS:mostly targeted infants 6 months,most mother of program knew about contraception	only 65% of incharges remembered education for the program: possibly due to work rotation, memory loss etc -> recommends continous training to keep knowledge up to date	challenges: lack of supplies, for eg. vitamin A only before mass campaigns, left with supplies from them for routine administration, potentially also due to lack of coordination from local medial stores to health facilities																									supply chain			integration key
812.	Effect of revised nursery orders on newborn preventive services.	Madlon-Kay DJ.	observational -rretrospective	J Am Board Fam Med	2011	Country: United States	City: Minneapolis	urban	857	newborns		Quantitative	nursery orders changed for infants regarding vaccination, discharge follow-up recommendations and GBS disease prevention - eg. they changed with vaccination so doctor had to opt out rather than opt-in to give a vaccine	RESULTS: improvements in hepatit b vaccination stat significant, 73-84%.
819.	Expectations of the child health nurse in Sweden: two perspectives.	Fägerskiöld A, Ek AC.	observational - longitudinal ?	Int Nurs Rev	2003	Country: Sweden		both	35	5-6 weeks over 1 year	first-time mothers and nurses	Qualitative	expectations of the services: someone to approach, immunization, supporter, counsellor, safety provider,parent group organizer, knowledge (from highest to lowest rate)
828.	Satisfaction with child health services in the non-government sector of Hong Kong: Consumer evaluation.	Chan SS-C, Twinn S.	observational cross sectional	Nurs Heal Sci [Internet].	2003	Country: Hong Kong		urban	246	2-48 months	both but 87% women	Quantitative	18% of parents reported some of the desired services were unavailable.	stated they use the services because of the positive attitude rather than going to the family health divisiion service department	service providers ability to listen carefully and friendly approach highest score on satisfaction.		concerns included if they spend enough time with child, providers had sufficient knowledge of mother and child's need and involvement of parent in decisionmaking of their children's child health care
841.	Reassurance or judgement? Parents’ views on the delivery of child health surveillance programmes. 2005;22(5):507–12.	Roche B, Cowley S, Salt N, Scammell A, Malone M, Savile P, et al.	observational (cross-sectional?)	Fam Pract [Internet].	2005	Country: United Kingdom		urban	35		34 mothers 1 father	Qualitative	parents wanted reassurance of children's development beyond biological to gain parenting skills	note that reassurance not always reaching the parent.	positive to health visitors over only seeing physicians.BUT majority of participants felt health visitors judged them based on socioeconomic background et.c		study show that parents expectations and wants not the same as what they receive.
847.	Challenges in access and satisfaction with reproductive, maternal, newborn and child health services in Nigeria during the COVID-19 pandemic: A cross-sectional survey.	Balogun M, Banke-Thomas A, Sekoni A, Boateng GO, Yesufu V, Wright O, et al.	cross-sectional	PLoS One	2021	Country: Nigeria	City: Lagos	urban	1241		women	Mixed
850.	Protocol for the evaluation of a complex intervention aiming at increased utilisation of primary child health services in Ethiopia: a before and after study in intervention and comparison areas.	Berhanu D, Okwaraji YB, Belayneh AB, Lemango ET, Agonafer N, Birhanu BG, et al.	study protocol	BMC Health Serv Res	2020	Country: Ethiopia		both				Quantitative?
853.	Postnatal care in low-income urban African American women: relationship to level of prenatal care sought.	York R, Tulman L, Brown K.	observational-retro and prospective (longitudinal?)	Perinatol [Internet].	2000	Country: United States		urban	297		women	Mixed	prenatal care improves attendance at well-child clinics - high-risk group low income urban african american women
857.	Child health services during a COVID-19 outbreak in KwaZulu-Natal Province, South Africa.	Jensen C, McKerrow NH.	observational	South African Med J	2020	Country: South Africa	County: KwaZulu-Natal Province	both				Quantitative	COVID19 negatively affected performance of health care centers
871.	A continuous quality improvement intervention to improve the effectiveness of community health workers providing care to mothers and children: a cluster randomised controlled trial in South Africa. 2017;15.	Horwood C, Butler L, Barker P, Phakathi S, Haskins L, Grant M, et al.	interventional - RCT	Hum Resour Health.	2017	Country: South Africa	County: KwaZulu-Natal Province	Rural				Mixed	Health care workers in intervention arm received WHO HIV adapted CCM and bi-monthly training using CQI for 15 months. RESULTS mothers more likely to disclose HIV status, increased wellchild visits. The most effective component was on breastfeeding practices.
872.	Quality of infant care in primary health services in Southern and Northeastern Brazil.	dos Santos AS, Duro SMS, Cade N V, Facchini LA, Tomasi E.	cross sectional	Rev Saude Publica.	2018	country brazil		both	7915	< 1 y	both	Quantitative									Recommended interventions offered to over 90% of populations for the first week, south and northeast. Outlier breastfeeding - more prevalent southern.																		quality of care better in northeast Brazil. Reduced quality of care in municipalities over 100 000 inhabitants. Difference in received quality of care among socioeconomic groups from 6month visit, income differences affected q of care from 1 month visit to 9month visit. Ethnical disparities with reduced care for children reported as black or brown during the first visits.
873.	Actions on social determinants and interventions in primary health to improve mother and child health and health equity in Morocco.	Boutayeb W, Lamlili M, Maamri A, Ben El Mostafa S, Boutayeb A.	Observational	Int J Equity Health.	2016	Country: Morocco	South, Northeast	both	7915	1-4 y		Quantitative?	Breastfeeding reached only 1/2 of sample, else all recommended samples reached over 90%.																		higher quality of care observed to those with mothers over 39 years old in 4th and 12th appointment	prevalence of quality differed for those with mothers reportedd born black or brown	adjusetd numbers reported no diff of mothers, economy or the children and quality of infant care
876.	How indigenous mothers experience selecting and using early childhood development services to care for their infants.	Wright AL, Jack SM, Ballantyne M, Gabel C, Bomberry R, Wahoush O.	observational	Int J Qual Stud Health Well-being.	2019	Country: Canada		both	19 moth + 7 ser prov	< 2 y	mothers + service providers	Qualitative						textmessaging reported as good tool to promote engagement with reminder about upcoming visits													indigenous mothers experience on promotive health services for their children.	report mothers stated both indigenous-tailored program and mainstream meet their needs. Home-visiting reduced a barrier to care as they did not need to visit the clinic + allowed caregivers to meet the needs of them by being in their children's home environment.
893.	The experiences of early postpartum Shenzhen mothers and their need for home visit services: a qualitative exploratory study.	Xiao X, Ngai FW, Zhu SN, Loke AY.	Observational	BMC Pregnancy Childbirth.	2019	Country: China	County: Shenzhen	urban				Qualitative																														health service delivery	test jaundice at home visit, participants in study requested integration of services to facilitate usage bc chinese belief that postpartum mothers should not go outdoors first month
894.	Strategies to improve immunization rates and well-child care in a disadvantaged population - A cluster randomized controlled trial.	Hambidge SJ, Davidson AJ, Phibbs SL, Chandramouli V, Zerbe G, LeBaron CW, et al.	RCT	Arch Pediatr Adolesc Med.	2004	Country: United States	City: Denver	urban	2665	0-1 y		Quantitative	intervention with recall, reminder for patients and AFIX for provider did not increase
895.	Health service use and costs for infant behaviour problems and maternal stress.	Le HND, Gold L, Mensah FK, Cook F, Bayer JK, Hiscock H.	observational	J Paediatr Child Health.	2016	Country: Australia	City: Melbourne	urban		0-6 months		Quantitative												estimates costs for homevisit and more.
902.	Better than nothing? maternal, newborn, and child health services and perinatal mortality, Lubumbashi, democratic republic of the Congo: a cohort study.	Ntambue AM, Malonga FK, Dramaix-Wilmet M, Ngatu RN, Donnen P.	interventional longitudinal	BMC Pregnancy Childbirth.	2016	Country: Democratic Republic of Congo	City: Lumbashi	urban		0-1 month (for the post-natal part of study)		Quantitative	postnatal care of immunization and growth measurement did not decrease mortality significantly
909.	The coverage of continuum of care in maternal, newborn and child health: A cross-sectional study of woman-child pairs in Ghana.	Shibanuma A, Yeji F, Okawa S, Mahama E, Kikuchi K, Narh C, et al.	cross-sectional	BMJ Glob Heal [Internet]	2018	Country: Ghana		urban			mothers and children	Quantitative
921.	Improving maternal and newborn health: effectiveness of a community health worker program in rural Kenya.	Adam MB, Dillmann M, Chen M, Mbugua S, Ndung’u J, Mumbi P, et al.	interventional - crosssectional + retrospective (longitudinal)	PLoS One.	2014	Country: Kenya		rural	1350		mothers	Quantitative	Intervention trained community health workers for prenatal and postnatal care services, incl. Breastfeeding, kangaroo-care and more.
925.	Parental expectations of maternal and child health services.	Bradt L, Vandenbroeck M, Lammertyn J, Bouverne-De Bie M.	observational cross sectional	Soc Work Public Health.	2015	Country: Belgium	County: Flanders	urban	1418	0-3	both	Mixed	Expextations of the preventive child care: +84% informative support, and emotional support, 53% social support and accessibility.	pattern not associated to low-income, ethnic disparities or single parenthood
932.	Opportunities to improve postpartum care for mothers and infants: design of context-specific packages of postpartum interventions in rural districts in four sub-Saharan African countries	Duysburgh E, Kerstens B, Kouanda S, Kaboré CP, Belemsaga Yugbare D, Gichangi P, et al.	Interventional	BMC Pregnancy Childbirth.	2015	Country: Burkina Faso, Kenya, Malawi, Mozambique	Areas: Kaya, Kwale,Ntchisi, Chiuta	rural				Mixed																												"Poor organisation of services and quality of care, lack of knowledge in the community, and traditional beliefs and practices"			-Burkina faso: integrate postpartum care into vaccination clinics. How? Child health workers will get training booklets and guidelines + book for educational at the clinic. Mozambique: Organise child outreach AQ140, Malawi: homebasesd visits with breastfeeding., nutrition, FP, and more	4 study sites but the selected intervenitons and integration packages varied-> different needs in different locations
942.	An assessment of facilities and services at Anganwadi centers under the Integrated Child Development Service scheme in Northeast District of Delhi, India.	Malik A, Bhilwar M, Rustagi N, Taneja DK.	observational	Int J Qual Heal care J Int Soc Qual Heal Care.	2015	Country: India	City: New Delhi	urban	41 clinics			Quantitative	Evaluation of clinics:	lack of sufficient space paves the way for spread of communicable diseases	lack of sufficient infrastructure (lack of enough toilets, clean water etc), growing scales etc -> difficult to carry out the essential services it should
943.	Practising proportionate universalism - a study protocol of an extended postnatal home visiting programme in a disadvantaged area in Stockholm, Sweden.	Burström B, Marttila A, Kulane A, Lindberg L, Burström K	Study protocol	BMC Health Serv Res.	2017	Country: Sweden		urban		2-15 months		Quantitative	intervention of an additional 5 home-visits to an area with high poverty and immigrants .
972.	Assessing the operational effectiveness of a maternal and child health (MCH) conditional cash transfer pilot programme in Nigeria. 2019 Aug;19(1):298.	Oduenyi C, Ordu V, Okoli U.	observational - retrospective + crosssectional?	BMC Pregnancy Childbirth.	2019	Country: Nigeria		both				Quantitative												cash money given if participating in a well-child-visit at the clinic
978.	Challenges in monitoring the development of young children in remote Aboriginal health services: clinical audit findings and recommendations for improving practice.	D’Aprano A, Silburn S, Johnston V, Bailie R, Mensah F, Oberklaid F, et al.	cross-sectional	Rural Remote Health.	2016	Country: Australia		both	151	<5 y		Quantitative	Two communities, 99% in one and 59% in one had developmental checks, where health checks and developmental checks delivered were higher in the same community	mostly delivered by aboriginal health worker, then nurese and then others.	lack of usage of developmental screening tools during developmental visits, only identified at one instance during the study. Lack of follow-up when developmental screening took place.
987.	Ethnic and Indigenous access to early childhood healthcare services in Australia: parents’ perceived unmet needs and related barriers.	Ou L, Chen J, Garrett P, Hillman K.	observational - longitudinal	Aust N Z J Public Health.	2011	Country: Australia	National	both	5107	3-18 months	both parents	Mixed	unmet needs in child health centers or phone help and during child health visits																		non-english speaking backgorund or indigenous people experience significanlty more barriers to preventive care than english speakers. Higher during phone-help than during visits.
995.	Community participation to improve health services for children: a methodology for a community dialogue intervention in Uganda.	Muhwezi WW, Palchik EA, Kiwanuka DH, Mpanga F, Mukundane M, Nanungi A, et al.	interventional	Afr Health Sci.	2019	Country: Uganda	County: (13 different ones)	rural		2012-2016		Qualitative						Community dialogues (CD) implemented targeting children under 5, both preventive and treatment of diseases.	a platform to discuss issues and goals on how to reach it. Reported as a change in the attitude from locals from expecting it to be non-sense talk to informative.	RESULTS:(general , not necesserily preventive; improved awareness of issues, popularized health rights so better service ) preventive: health outposts for immunization and antenatal outposts
998.	Supportive supervision and constructive relationships with healthcare workers support CHW performance: Use of a qualitative framework to evaluate CHW programming in Uganda.	Ludwick T, Turyakira E, Kyomuhangi T, Manalili K, Robinson S, Brenner JL.	Interventional	Hum Resour Health.	2018	Country: Uganda		rural	64 teams		79% female	Mixed?	Trained community health workers to performe health promotive services and evaluated which components contributed the most to the teams effectiveness.	RESULTS: referal systems contributed to a sense of respect and validation among CHW, close relationship with supervisors,
1001.	Adherence to Well-Child Care and Home Visiting Enrollment Associated with Increased Emergency Department Utilization.	Goyal NK, Brown CM, Folger AT, Hall ES, Van Ginkel JB, Ammerman RT.	retrospective cohort	Matern Child Health J.	2020	Country: United States		urban	10363	infants		Quantitative	Well-child visits increased usage of emergency departments, hypothesised perhaps due to increased observations.
1002.	Medical Home-Head Start Partnership to Promote Early Learning for Low-Income Children.	Grant AR, Ebel BE, Osman N, Derby K, DiNovi C, Grow HM.	cross-sectional , pre and post intervention	Health Promot Pract.	2019	Country: United States	City: Seattle, Washington State	Urban	223 preintervention, 235 postintervention	0-4		Quantitative	Intervention for partnership and referal between head-start program and general clinic to get children screened and refered to head-start (a lowincome preventive child development programme)	RESULTS: screening rates improved form 8 to 46%	INTERVENTION: leadership group with representatives from both local family clinic and head-start, development of a 5-step referal system: 1. medical provider screen child, 2. electronic health record generated referal letter routed to social worker, 3.tracking registry uploaded by social worker, 4. letter sent to local Head Start partner to identify and route appropriate learning agency 5. connec…
1004.	Maternal perceptions of social context and adherence to maternal and child health (MCH) clinic recommendations among marginalized Bedouin mothers.	Daoud N, Shoham-Vardi I.	observational	Matern Child Health J.	2015	Country: Israel	County: Southern Israel	both	464	9-15 months	mothers	Mixed	studied bedouin mothers, minority group.	barriers associated with reduced first visit identified as: lack of transportation, long distance to clinic, language barriers, nursing turnover, wait time at clinics and staff attitudes
1016.	Postpartum family planning integration with maternal, newborn and child health services: a cross-sectional analysis of client flow patterns in India and Kenya.	Mackenzie D, Pfitzer A, Maly C, Waka C, Singh G, Sanyal A.	cross-sectional	BMJ Open.	2018	Country: Kenya, India	County	both		<2 y old	mothers	Quantitative	Integration of family planning and MNCH levels.	Results varied within kenya on whether it was a singleprovider for both services or not	Length of time at facility was not associated with receipt of integrated service package. Seeing more providers at the facility improved likelihood of integrated service package. Time at clinic increased for those receiveing FP and MNCH
1047.	Using quality improvement methods to test and scale up a new national policy on early post-natal care in Ghana.	Twum-Danso NA, Dasoberi IN, Amenga-Etego IA, Adondiwo A, Kanyoke E, Boadu RO, et al	interventional - quasi experimental?	Health Policy Plan.	2014	Country: Ghana		rural				Mixed																		government policy with free insurance, and two visits within first week + prepartum and pregnancy policies. Resulted in increased PNC visits, but unexplainable decrease in PNC registry.
1063.	Characteristics, access, utilization, satisfaction, and outcomes of healthy start participants in eight sites.	Rosenbach M, O’Neil S, Cook B, Trebino L, Walker DK.	observational - cross sectional	Matern Child Health J.	2010	Country: United States		both	646	6-12 months		Quantitative																												difficult to determine the outcome bc no control group
1066.	Exploring the care provided to mothers and children by community health workers in South Africa: missed opportunities to provide comprehensive care.	Wilford A, Phakathi S, Haskins L, Jama NA, Mntambo N, Horwood C.	observationa- cross-sectional	BMC Public Health.	2018	Country: South Africa	County: KwaZulu-Natal	rural			mothers and CHW	Qualitative	well-child visits well-appreciated. CHW can discuss on a level that is appropriate for the mothers	not all information is given by CHW who self-declare lack of resources, training and supervision prohibits them from carrying them out.
1067.	Perceived barriers to utilizing maternal and neonatal health services in contracted-out versus government-managed health facilities in the rural districts of Pakistan.	Riaz A, Zaidi S, Khowaja AR.	Observational explorative	Int J Heal policy Manag.	2015	Country: Pakistan		rural	426			Qualitative	physical distance and transportation issues barriers to postnatal care and well-baby care	postnatal visists perceived as unnesessary
1076.	Expanded Quality Management Using Information Power (EQUIP): protocol for a quasi-experimental study to improve maternal and newborn health in Tanzania and Uganda	Hanson C, Waiswa P, Marchant T, Marx M, Manzi F, Mbaruku G, et al.	study protocol	. Implement Sci.	2014	Countries: Tanzania, Uganda		both				Mixed?							quality management tool where outcome will be assessed as to breastfeeding within one hour and knowledge of danger signs of pregnancy and newborns
1086.	Assessing the care of children under one year old in Primary Health Care.	Furtado MC de C, Braz JC, Pina JC, de Mello DF, de Lima RAG.	Observational - cross sectional	Rev Lat Am Enfermagem.	2013	Country: Brazil	City in northern Brazil	Urban	44	<1 y	mothers	Mixed	During well-child visits study sample reported nutriiton, food guidance,hygiene, rest accident prevention and growth was discussed.
1104.	Smoothing out the transition of care between maternity and child and family health services: perspectives of child and family health nurses and midwives’.	Psaila K, Kruske S, Fowler C, Homer C, Schmied V.	observational cross sectional	BMC Pregnancy Childbirth	2014	Country: Australia	National	both	1748			Mixed	Lack of clarity between midwives and child and family health nurses, staff shortages,limited interface between private and public transfer of info from midwives to CFH nurses dysfunctional, information not always accurate due to time and resource limitations	Mitigation strategies: electronic data system, liason roles, regular meetings between midwives and CFH nurses
1113.	Process evaluation of the community-based newborn care program implementation in Geze Gofa district, south Ethiopia: a case study evaluation design.	Gebremedhin T, Daka DW, Alemayehu YK, Yitbarek K, Debie A.	case study evaluation	BMC Pregnancy Childbirth.	2019	Country: Ethiopia		both	321		mothers	Mixed	Community-based newborn care program implemented in Ethiopia including postnatal care, here evaluated.	RESULTS: (1) lack of supply (Vit K) for over 2 years and none coming from NGO/ zonal health dep (2) information cards for children to monitor health available at most health posts
1115.	Immigrant parents’ experience with the Swedish child health care system: A qualitative study.	Mangrio E, Persson K.	observational (cross-sectional?)	BMC Fam Pract.	2017	Country: Sweden	City southern sweden	urban	19	< 5 y old	both	Qualitative																			immigrant parent's experience: positive , reported a sense of gratitude for the care of their children and the organisation of the care. Appreciation of home-visit and gratitude they enter the homes. BUT interviewees also had their visits rebooked and cancelled and ended up having to go to the center. disappointment. reported staff respected their cultural backgrounds.	interviewee mentioned that others not part of the study not as content as the participants in the study was	received language translators to aid the language barrier	more info wanted about the services available for the child
1123.	Building on community outreach for childhood vaccination to deliver maternal and child health services in Laos: a feasibility assessment.	Jacobs B, Lindelow M, Xayyavong P, Sackett P.	observational	Reprod Health Matters.	2012	Country: Lao		rural	58	< 5 y old		Qualitative	outreach teams composed solely of health centre staff member, dep on size of village stays over night											areas without external funding only got outreach when gov support was given, which arrived irregularly. Depended on staff reliance, some staff worked using its own money and when funding received collected salary retrospectively. BARRIER	lack of eqwupiument substituded by other tools eg. growth monitoring scales with scales for rice production.
1129.	Female health workers at the doorstep: a pilot of community-based maternal, newborn, and child health service delivery in northern Nigeria.	Uzondu CA, Doctor H V, Findley SE, Afenyadu GY, Ager A.	quasi-experimental	Glob Heal Sci Pract.	2015	Country: Nigeria		rural				Mixed	home-visits increased for those under-5	many results but not clear what is curative and prev
1137.	LiST as a catalyst in program planning: experiences from Burkina Faso, Ghana and Malawi.	Bryce J, Friberg IK, Kraushaar D, Nsona H, Afenyadu GY, Nare N, et al.	observational?	Int J Epidemiol.	2010	Country: Burkina Faso, Ghana, Malawi		both				Quantitative	economic support through LiST led to interventions being funded and then other interventions integrated into the program, expanding the essential interventions provided.	LiST ability to estimate the number of deaths saved by an intervention appreciated.	None of the countries had after intervention changed their national plans to reflect the coverage of LiST. Highlights the need of integration with policymakers to ensure the impact is longlasting.
1140.	Designing and Implementing an Early Childhood Health and Development Program in Rural, Southwest Guatemala: Lessons Learned and Future Directions.	Domek GJ, Cunningham M, Jimenez-Zambrano A, Dunn D, Abdel-Maksoud M, Bronsert M, et al.	observational - or review?	Adv Pediatr.	2017	Country: Guatemala		rural				Mixed?	Program with home-visits first month because culturally mother shall not leave home during that period, by birth 2 weeks in and 1 month in. Visits include education, breastfeeding advise, screening and referral. Those involved, 89.9% completed first visit, 82.2% second visit, 80.0 % third visit. included series of 4 group visits.no child participated in more than 1 group visit. 43.3% reported inc…	Care groups for children's learning.	Program led by CHW who were neither nurses or had other medical experience but rather teachers or social workers. High turnover. Retention improved with time.		Transportation a barrier. First purschased motorbikes but not functional bc difficult to carry the material so tuk-tuks. Required them to go in pairs, benefitting the collaboration with improved morale, safety and support with program visits no longer carried out alone.	Lack of information of new births at home or release from hospitals reaching the CHW. Countered with monetary bonuses if visit occured within first three days and 1 month respectively.
1163.	Comparing child health, access to care, and utilization of health services between Ohio Appalachia’s River and non-river bordering counties.	Smith LH, Holloman C.	observational cross sectional	J Community Health.	2011	Country: United States	County: Ohio	both				Quantitative	those with a regular place of care were 2.5 more likely to have a well-baby checkup within 12 months than those without. Same for regular provider.																		geographic location1 appalachian vs non-appalachian region. Regardless of location regular provider and location had greater care.
1172.	Effectiveness of the Comprehensive Childhood Protection System for vulnerable mothers and children.	Arcos E, Muñoz LA, Sanchez X, Vollrath A, Gazmuri P, Baeza M.	RCT	Rev Lat Am Enfermagem.	2013	Country: Chile		urban	1514	prenatal - 4 years old program	women + neonates	Mixed	program for vulnerable groups from prenatal to 4 y old.	Only 50% of mothers participated in educational P170 limiting the effectiveness of the program.	access among participants to universal benefits varied from 57.1% yo 73.8% and 18-22% for those specific to children.		Few women could improve their educational level, employment status, family dysfunction etc.
1173.	Overcoming barriers to access and utilization of maternal, newborn and child health services in northern Nigeria: an evaluation of facility health committees.	Oguntunde O, Surajo IM, Dauda DS, Salihu A, Anas-Kolo S, Sinai I.	observational (cross-sectional?)	BMC Health Serv Res.	2018	Country: Nigeria	County: Jigawa, Kaduna, Kano	both?	900 + 18 focus groups			Qualitative	facilities, some arrive for one service, some for several in one.
1175.	Enhancing the Knowledge and Behaviors of Fieldworkers to Promote Family Planning and Maternal, Newborn, and Child Health in Bangladesh Through a Digital Health Training Package: Results From a Pilot Study.	J Limaye R, Ballard Sara A, Ahmed N, Ohkbuo S, Deka S, Mickish Gross C, et al.	interventional - pre/post intervention study	Int Q Community Health Educ.	2020	Country: Bangladesh		both				Quantitative	ehealth training for health workers with several interventions within one learning course. RESULTS: improved knowledge in regards to family planning, maternal newborn and child health and behavior around family planning.
1179.	The Generation R Study: design and cohort update 2010.	Jaddoe VW V, van Duijn CM, van der Heijden AJ, Mackenbach JP, Moll HA, Steegers EAP, et al.	prospective cohort	Eur J Epidemiol	2010	Country: Netherlands	City: Rotterdam	urban	1106 (postnatal part)	until 4 y (in study)	mothers	Quantiatitve
1188.	The effect of enhanced public-private partnerships on Maternal, Newborn and child Health Services and outcomes in Nairobi-Kenya: the PAMANECH quasi-experimental research protocol.	Bakibinga P, Ettarh R, Ziraba AK, Kyobutungi C, Kamande E, Ngomi N, et al.	Study protocol	BMJ Open.	2014	Country: Kenya		urban				Mixed	6 facilities - private not-for-profit- selected to deliver: prepartum care + postnatal care + some curative + vaccination + HIV targeted services	receive continous training throuhgout the program. Already running facilities selec ted to ensure sustainability.
1189.	Who is to blame? Perspectives of caregivers on barriers to accessing healthcare for the under-fives in Butere District, Western Kenya.	Opwora AS, Laving AMR, Nyabola LO, Olenja JM.	Observational cross sectional	BMC Public Health.	2011	Country: Kenya	County: Butere District	rural	397	< 5 y	both but only 7% male	Qualitative
1192.	How do Australian maternity and early childhood health services identify and respond to the settlement experience and social context of refugee background families?	Yelland J, Riggs E, Wahidi S, Fouladi F, Casey S, Szwarc J, et al.	Observational cross sectional	BMC Pregnancy Childbirth.	2014	Country: Australia	County: Victoria	urban	30	4-12 months	both	Qualitative																			home-visit: most had interpreter through midwife or health worker and some through telephone interpreter	study interveiwed refugee background families. Most reported social health issues and family life as a private entity to be discussed with family over health professionals.	language barrier results in scales changing, eg. Edinburgh Postnatal Depression Scale -> adapt the tool bhc words are difficult to translate
1193.	Group Well-Child Care and Health Services Utilization: A Bilingual Qualitative Analysis of Parents’ Perspectives.	Oldfield BJ, Nogelo PF, Vázquez M, Ona Ayala K, Fenick AM, Rosenthal MS.	observational cross sectional	Matern Child Health J	2019	Country: United States	City: Yale	urban	22	0-1 y	both	Qualitative	group-well-visits in spanish or english for parents during the 1st year with parental education, vaccin administration etc.	caregivers have knowledge they don't think they have. Some parents desired more direct information and guidance. Father report appreciating going and learning from the moms.
1200.	Advocacy for free maternal and child health care in Nigeria--Results and outcomes.	Okonofua F, Lambo E, Okeibunor J, Agholor K.	interventional	Health Policy.	2011	Country: Nigeria		both				Mixed																		free MCH implemented as a policy
1217.	Organizational differences in early child health care -- mothers’ and nurses’ experiences of the services.	Magnusson M, Lagerberg D, Sundelin C.	Observational cross-sectional	Scand J Caring Sci.	2010	Country: Sweden		both	967/996	18 months	mothers	Quantitative	Evaluated if there were diff of parents and nurses perceptions when nurses worked solely on CHC vs mixed with other public health services.	RESULTS: more mothers from focused CHC positive than mixed.																													focused over mixed CHC for enhanced satisfaction
1218.	The role of the traditional leader in implementing maternal, newborn and child health policy in Malawi.	Walsh A, Matthews A, Manda-Taylor L, Brugha R, Mwale D, Phiri T, et al.	Observational (cross-sectional?)	Health Policy Plan.	2018	Country: Malawi	County: Mchinji and Nkhotakota, w	rural?	85 + focus groups			Qualitative																		chief- traditional leader - promoter of several services incl. Breastfeeding, nutrition, familyplanning,under-five clinic attendance and vaccinations
1245.	Enhancing the routine health information system in rural southern Tanzania: successes, challenges and lessons learned.	Maokola W, Willey BA, Shirima K, Chemba M, Armstrong Schellenberg JRM, Mshinda H, et al.	Interventional - quasi?	Trop Med Int Health.	2011	Country: Tanzania		rural		< 5y		Quantitative	study in a clinic where children are growth-monitored and vaccinated or treated if sick.					challenges described /add more here/
1247.	Selected findings from the cross-site evaluation of the Federal Healthy Start Program.	Drayton VLC, Walker DK, Ball SW, Donahue SMA, Fink R V	Observational cross sectional	Matern Child Health J.	2015	Country: United States		both				Quantitative
1249.	Area-Level Socioeconomic Factors Are Associated With Noncompletion of Pediatric Preventive Services.	Jones MN, Brown CM, Widener MJ, Sucharew HJ, Beck AF.	observational retrospective	J Prim Care Community Health.	2016	Country: United States	city	urban	4872	< 15 months	records screened	Quantitative	Screening + immunization at primary health clinics. 43% completed as recommended preventiv health services.	insurance and sex not related to outcome. But health center urban in base facility lower attendance than urban community-based and suburban community based.	patients who lived in areas of lowers sociodemographic variables about 30% less likely to attend all services.
1254.	Access to preventive services after the integration of oral health care into early childhood education and medical care.	Burgette JM, Preisser JS, Rozier RG.	observational cross sectional	J Am Dent Assoc.	2018	Country: United States		both	1561	10-36 months		Mixed	early head start effect on oral health	significant larger portion of early head start children receiving dentistry appointment at one year of age compared to control group
1259.	A case study of well child care visits at general practices in a region of disadvantage in Sydney. 2018;13(10):e0205235.	Garg P, Eastwood J, Liaw S-T, Jalaludin B, Grace R	case study	PLoS One.	2018	Country: Australia	City: Sydney	urban	71 visits	< 5 y		Mixed	low socioeconomis sttus in area of well-child-visits.	of 71 visits, 8 had nurse involvement.median duration 13 minutes. No relationship between purpose of visit and duration.	health workers underscored the critical need of well-child visits, but that they are not done often enough.
1265.	Integrating HIV and Maternal, Neonatal and Child Health Services in Rural Malawi: An Evaluation of the Implementation Processes and Challenges.	Gunda A, Jousset A, Tchereni T, Joseph J, Mwapasa V.	interventional - RCT or quasi?	J Acquir Immune Defic Syndr.	2017	Country: Malawi		rural		prebirth to postbirth		Quantitative	integration of HIV services and MNCH. Low-performing facilities saw a modest improvement over time, whereas high-performing clinics continued to improve. All facilities improved coverage.
1266.	Community resource centres to improve the health of women and children in informal settlements in Mumbai: a cluster-randomised, controlled trial. .	More NS, Das S, Bapat U, Alcock G, Manjrekar S, Kamble V, et al.	RCT	Lancet Glob Heal	2017	Country: India	County: Mumbai	urban?	24853	< 5		Quantitative	effect of local resource centers on preventive childhealth care. incl home-visits, group coaching, day care etc. Those with resource center had a sig improved vaccination rate when assesses per protocol but similar in intention-to-treat analysis. Childhood wasting no different. Family planning improved in intervention group.	clinics targeted women and children under 5 but all open.										cost of intervention INR694 000 per SNEHA centre per year (£7300, US$10 340) or INR231 350 (£2435, $3450) per 1000 general population
1277.	General practitioner provision of preventive child health care: analysis of routine consultation data.	Wood R, Wilson P.	observational (longitudinal?)	BMC Fam Pract	2012	Country: United Kingdom		both	11214	0-4 y		Quantitative	evaluation of a change in reviews of GPs in CHC after a reform	most common review throughout was a 6-8 week review by GP. Drop after policy change soon after for all reviews thereafter.	Consultations for immunization declined before CHC reform and then increased intensively 6 months after reform.		authors note that these were expected findings, although decline after 6-8 weeks reviews' were not a specified intention of the policy.													see health service delivety
1278.	Is the role of Health Extension Workers in the delivery of maternal and child health care services a significant attribute? The case of Dale district, southern Ethiopia.	Negussie A, Girma G.	Observational cross-sectional	BMC Health Serv Res.	2012	Country: Ethiopia	Community: villages Dale district	rural	613	< 5 y	mothers	Mixed	69.82% if motehrs visited health post at least once for service. Besides health posts, private sector has a part in MCH privision.
1288.	Well-child care clinical practice redesign at a community health center: provider and staff perspectives.	Mooney K, Moreno C, Chung PJ, Elijah J, Coker TR.	observational (cross-sectional?)	J Prim Care Community Health.	2014	Country: United States	City: Los Angeles	urban		< 3 y		Qualitative	Lack of a system for non-face-to-fave communication. , lack of time for parent education and sick visits due to WCC visit competition of time delays due to insurance and intake papework.																											delays due to insurance and intake papework, lack of time for parent education and sick visits due to WCC visit competition of time , lakc ofn system for non-face-to-fave communication			integrate parent visit preparation into a previsit tool,. Designate scheduled time non-face-to-face, facilitate parent education and gudiance throguh gruoup visits, team-based model of WCC employ a health educator, use a clinic web site for health education
1298.	Predictors of well child care adherence over time in a cohort of urban Medicaid-eligible infants.	Van Berckelaer AC, Mitra N, Pati S.	observational (longitudinal?)	BMC Pediatr.	2011	Country: United States		urban	744	< 2 y	mother	Quantitative																												Household income below 500 USD 1.42 x greater odds at attending than those above, inly one child 1.77x greater odds, 1.8 x greater odds with mothers who attended all ANC visits. + maternal status, another non-parent adult in household & health insurance
1312.	Formative research in the development of a salutogenic early intervention home visiting program integrated in public child health service in a multiethnic population in Norway.	Leirbakk MJ, Torper J, Engebretsen E, Opsahl JN, Zeanah P, Magnus JH.	observational cross sectional	BMC Health Serv Res.	2018	Country: Norway		rural				Qualitative	integrate home visiting into the public health care, developed through formative research to become the "New Mothers" program. Same nurse during home visits prenatally until 2 y and same nurse meeting the family at the child health clinic.
1325.	The human resource implications of improving financial risk protection for mothers and newborns in Zimbabwe.	Chirwa Y, Witter S, Munjoma M, Mashange W, Ensor T, McPake B, et al.	observational cross sectional	BMC Health Serv Res.	2013	Country: Zimbabwe		both				Mixed												services under-5 exempt from user fees up to district level of health care.
1349.	Baby-Friendly Community Initiative-From national guidelines to implementation: A multisectoral platform for improving infant and young child feeding practices and integrated health services.	Kavle JA, Ahoya B, Kiige L, Mwando R, Olwenyi F, Straubinger S, et al.	observational case study	Matern Child Nutr.	2019	Country: Kenya		both				Mixed
1368.	Development of a bundle measure for preventive service delivery to infants in primary care.	Brown CM, Samaan ZM, Morehous JF, Perkins AA, Kahn RS, Mansour ME.	observational / explorative	J Eval Clin Pract.	2015	Country: United States		urban?	278	14 months		Quantitative	estimations on prevenive service delivery based on screening and immunization on 14 months infants. 58% received all services during a visit.
1370.	Effect on maternal and child health services in Rwanda of payment to primary health-care providers for performance: an impact evaluation.¨	Basinga P, Gertler PJ, Binagwaho A, Soucat ALB, Sturdy J, Vermeersch CMJ.	Interventional RCT	Lancet	2011	Country: Rwanda		both				Quantitative												P4P payment for performance implemented in 144 facilitities. No change in immunzation, but improved well-child visits with an increase in 56% for children under 23 months and 132% between 24-59 months.	highest effect on those with highest payment rates for least amount of effort.																		see finances
1382.	Well-child care clinical practice redesign for serving low-income children.	Coker TR, Moreno C, Shekelle PG, Schuster MA, Chung PJ.	Explorative/ case study	Pediatrics	2014	Country: United States		both?		0-3 y		Mixed	developed models for well-child care for low-income families	the group well-child vsiist selected as the wining model, enabling additional visits from sick patients for the pediatricians.
1386.	Feasibility and Acceptability in a Community-Partnered Implementation of CenteringParenting for Group Well-Child Care.	Jones KA, Do S, Porras-Javier L, Contreras S, Chung PJ, Coker TR.	interventional - quasi?	Acad Pediatr.	2018	Country: Canada	County: Alberta	urban?		< 31 days	both parents	Mixed	Out of 40 initially enrolled, 12 dropped out. Suggests difficulties in creating a cohort throughout the first year that is the same. Of the 28 who completed the study, 25 participated in all visits up to 6 months.	Participants positive to the care and comfort received during the visits
1395.	Continuity of Care in Infancy and Early Childhood Health Outcomes.	Enlow E, Passarella M, Lorch SA.	Observational	Pediatrics	2017	Country: United States		urban		<3 y		Quantitative	Continuity had no difference in well-child visits.	Odds of obtianing lead screening no diff for continuity or not
1415.	Effectiveness of Kenya’s Community Health Strategy in delivering community-based maternal and newborn health care in Busia County, Kenya: non-randomized pre-test post test study.	Wangalwa G, Cudjoe B, Wamalwa D, Machira Y, Ofware P, Ndirangu M, et al.	RCT	Pan Afr Med J.	2012	Country: Kenya	County: Busia	both	266	< 23 months		Quantitative	Intervention where CHW were educated. Increase in breastfeeding significant but not in postnatal check up.
1417.	Tackling the hard problems: implementation experience and lessons learned in newborn health from the African Health Initiative.	Magge H, Chilengi R, Jackson EF, Wagenaar BH, Kante AM.	Case studies	BMC Health Serv Res.	2017	Countries: Ghana, Mozambique, Rwanda, Tanzania, and Zambia		both				Mixed	Postnatal coverage was low in all countries.	In Tanzania, community health assistants trained for 9 months to provide essential services, from prepartum to postpartum including breastfeeding, nutrition, growht monitoring, councelling on immunization etc. additionally an annual one-day meeting for trainers and supervisors was organised. neonatal mortality was not decreased at the end, so focus shifted to emergency care for newborns instead.	zambia postnatal visit for TBA and they encouraged visits at postnatalclinics
1426.	Coverage, quality of and barriers to postnatal care in rural Hebei, China: a mixed method study.	Chen L, Qiong W, van Velthoven MH, Yanfeng Z, Shuyi Z, Ye L, et al.	interventional	BMC Pregnancy Childbirth.	2014	Country: China	County: Hebei	rural	1601 (caregivers)		only mothers included	Mixed	postnatal care and postnatal visits included. Visits included breastfeeding, nutrition, screening etc.	8% received a home-visit in time, 13% had been visited at home, 24% (so higher) received postnatal care within 42 days,	various coverages of the services from the program reported, from 40-5 growth check to 18% on consultation on knowledg eof danger signs of newborn health urgencies		Barriers for MCH workers: 1. understaffing, 2. inadequate service training, 3. inconvenient transportation-- Suggests more MXH workers and oimproved collab with village doctors.																							Barriers for MCH workers: 1. understaffing, 2. inadequate service training, 3. inconvenient transportation-- Suggests more MXH workers and oimproved collab with village doctors.
1435.	Continuum of Care Services for Maternal and Child Health using mobile technology - a health system strengthening strategy in low and middle income countries.	Balakrishnan R, Gopichandran V, Chaturvedi S, Chatterjee R, Mahapatra T, Chaudhuri I.	Interventional quasi or RCT?	BMC Med Inform Decis Mak.	2016	Country: India	County: Bihar	both?				Quantitative	mhealth with promiton of early breastfeeding and postnatal visits (+ prenatal nad delivery components)	indicators were better the year with mhealth than the year before (comparison year)-
1449.	Community-based intervention packages facilitated by NGOs demonstrate plausible evidence for child mortality impact.	Ricca J, Kureshy N, LeBan K, Prosnitz D, Ryan L.	observational	Health Policy Plan.	2014	Countries: Benin, Cambodia, Ethiopia, Guinea, Haiti, Malawi, Mali, Nepal, Rwanda		both				Quantitative	includes info on different programs and evaluates them. Shows that coverages of interventions improved. Else difficult to extract bc some parts are curative… check again to see if there is furtehr details to add?
1465.	Prevention of mother to child transmission of HIV (PMTCT) programme in KwaZulu-Natal, South Africa: an evaluation of PMTCT implementation and integration into routine maternal, child and women’s health services.	Horwood C, Haskins L, Vermaak K, Phakathi S, Subbaye R, Doherty T.	observational cross-sectional	Trop Med Int Health.	2010	Country: South Africa	County: KwaZulu-Natal	both	882		mothers	Quantitative	evaluation of integration of HIV services into poistnatal wards and immunization. High immunization coverage but PMTCT is low.	RESULTS: poor integration, lack of clarify of health workers roles and poor record keeping --> barriers to access services
1468.	A Program Model Describing a Community-Based Mother and Infant Health Program.	Guo Y, Rousseau J, Bender M, Lee J-A, Pimentel P, Bojorquez Y, et al.	explorative/ case study	Res Theory Nurs Pract.	2019	Country: United States		/		<3 y		Qualitative	adding mental health services into child promotion program for low-income children under 3.	RESULTS: teamwork, reflective supervision, development of sympathetic understanding with family's needs, dynamic ecological understanding of children, families and communities
1470.	Effects of nurse-led child health service in child-care centers: A survey study.	Kim SS, Roh YS.	Observational longitudinal	Nurs Health Sci.	2018	Country: South Korea		Urban	9664	<5 y	both parents	Quantitative	child health center with services incl. prevention of diseases, screening, councelling etc. 99.5% perceived nurse-led ouncelling useful and 99.7% consider similar service in the future	home child care centers prefered over public or private setting
1474.	Can volunteer community health workers manage multiple roles? An interrupted time-series analysis of combined HIV and maternal and child health promotion in Iringa, Tanzania.	Shelley KD, Frumence G, Mpembeni R, George AS, Stuart EA, Killewo J, et al	interventional RCT?	Health Policy Plan.	2018	Country: Tanzania	Iringa	Rural				Quantitative	CHW used to only deliver HIV services, now added on other MCH services. Incl malaria prevention, breastfeeding, growth and development
1476.	Assessing the Integrated Community-Based Health Systems Strengthening initiative in northern Togo: a pragmatic effectiveness-implementation study protocol.	Lauria ME, Fiori KP, Jones HE, Gbeleou S, Kenkou K, Agoro S, et al.	study protocol	Implement Sci.	2019	Country: Togo	northern togo	both				Mixed
1480.	Profile, knowledge, and work patterns of a cadre of maternal, newborn, and child health CHWs focusing on preventive and promotive services in Morogoro Region, Tanzania.	LeFevre AE, Mpembeni R, Chitama D, George AS, Mohan D, Urassa DP, et al.	Observational	Hum Resour Health.	2015	Country: Tanzania	County: Morogoro	both				Quantitative	Survey on CHW experience prepartum and postpartum.	RESULTS: mean knowledge was < 50% for 8 of 10 domains checked for. CHW now more educated, younger and unmarried compared to earlier.
1481.	Missed opportunities in child healthcare.	Jonker L, Stellenberg EL.	Observational - explorative/case study	African J Prim Heal care Fam Med.	2014	Country: South Africa		urban				Qualitative	missed opportunities bc promotive health services are not integrated into each other.
1485.	A Parent Coach Model for Well-Child Care Among Low-Income Children: A Randomized Controlled Trial.	Coker TR, Chacon S, Elliott MN, Bruno Y, Chavis T, Biely C, et al.	RCT	Pediatrics	2016	Country: United States		urban		<12 months		Quantitative	Well-child care among low-income children. New model tested which is parents focused, results showed no sig diff. In WIC or sick visits urgent care utilization.but 52% had fewer than 2 emergency visits, so it may lead to improvements there.
1488.	The contribution of child health days to improving coverage of periodic interventions in six African countries.	Oliphant NP, Mason JB, Doherty T, Chopra M, Mann P, Tomlinson M, et al.	observational longitudinal	Food Nutr Bull	2010	Country: Ethiopia, Madagascar, Tanzania, Uganda, Zambia, and Zimbabwe		rural?				Mixed	child health days to improve coverage of services, 6 countries and the content varies between them.	organised 2 a year lasting 2-3 days to up to a week	often organised as separate entities, but where health system was more set up in uganda, zambia and zimbabwe, there was some integration to routine program.		some doubt the vertical integration is as successful bc of the limited resources. Risk that they are all so spread out that logistics, training and supervision are not reaching adequate levels. needs to be built to foster synergies and not opportunity costs. a abarrier to chd is that only a limited unumber of services are effective if delivered at 6 month intervals. opportunity cost with CHD is t…
1489.	A cluster randomised controlled trial of the community effectiveness of two interventions in rural Malawi to improve health care and to reduce maternal, newborn and infant mortality.	Lewycka S, Mwansambo C, Kazembe P, Phiri T, Mganga A, Rosato M, et al.	study protocol	Trials	2010	Country: Malawi		rural				Mixed
1502.	Key role in the prevention of child neglect and abuse in Germany: continuous care by qualified family midwives.	Ayerle GM, Makowsky K, Schücking BA.	observational (cross-sectional?)	Midwifery	2012	Country: Germany		both	1049	< 1 y	families , problem-focused interviews with mothers	Mixed	Family midwives deliverying a range of services during home-visits first year. Study on vulnerable famiolies and these family midwives.	RESULTS: home visists and family widwives continously can strenghthen mothers' care for children. barriers are domestic violence, drug addiction, additional pregnancy. educational activities should be implemented to adress these barriers.																										barriers are domestic violence, drug addiction, additional pregnancy. educational activities should be implemented to adress these barriers.
1503.	Child health care utilisation in families with young or single mothers in a Swedish county.	Wallby T, Modin B, Hjern A.	observational cross sectional	J child Heal care Prof Work with Child Hosp community.	2013	Country: Sweden	City: Uppsala	both	27838	< 3 y		Quantitative	no stat diff between young single mother and older mothers except for markedly lower participation in parenting groups.
1508.	Implementation of a Preventive Services Bundle in Academic Pediatric Primary Care Centers.	Samaan ZM, Brown CM, Morehous J, Perkins AA, Kahn RS, Mansour ME.	interventional	Pediatrics.	2016	Country: United States		Urban		0-14 months		Quantitative	Improvement of preventive service delivery through a bundle delivery of preventive services. 92% performance over the 1 year recording	interventions occuring at this time period included: "prioritization of work, previsit planning, preclinic huddles, and implementation of ideal flow. "
1517.	Accelerating progress for complementary feeding in Kenya: Key government actions and the way forward.	Ahoya B, Kavle JA, Straubinger S, Gathi CM.	observational case study	Matern Child Nutr	2019	Country: Kenya		both		6-23 months		Mixed?	improve nutrition by adding it into existing initative baby friendly iniative that includes promotion of breastfeeding.					Use this existing initative to monitor progress.												polict for 6-23 months childrenm ypdated national guidelines (policy was not on integration between systems..)
64.	Incremental health system reform policy: Ecuador’s law for the provision of free maternity and child care 2009;32(2):80–90.	Chiriboga SR	observational	J Ambul Care Manage.	2009	Country: Ecuador		both				Quantitative																		law that provides free health care for children 0-5 years. Introduced 1994 and then 1999 certain as funding was secured. But then the results are all focused on prenatal + family planning…
459.	Impact of the Maternal and Child Health handbook in Angola for improving continuum of care and other maternal and child health indicators: study protocol for a cluster randomised controlled trial.	Balogun OO, Tomo CK, Mochida K, Mikami M, da Rosa Vasconcelos H, Neves I, et al.	RCT - study protocol	trials	2020	Country: Angola		both		prebirth - 2 months child		Mixed						handbook given prebirth and follows ubntil 11 months in (ie two months post-birth)
470.	To evaluate if increased supervision and support of South African Government health workers’ home visits improves maternal and child outcomes: study protocol for a randomized control trial.	Rotheram-Borus MJ, Le Roux K, Le Roux IM, Christodoulou J, Laurenzi C, Mbewu N, et al	RCT - study protocol	Trials	2017	Country: South Africa		rural				Quantitative
618.	Improving the immunization and health status of children in the Women, Infants, and Children (WIC) Program.	Shefer A, Smith PJ.	observational cross sectional	J Health Care Poor Underserved	2004	Country: United States	County: Columbia	both		19-35 months		Quantitative																												factors associated with underimmunixation was: black and asian race, moving from another state postbrith, younger age of index child, and 2 + children with under 18 y olds in household. Lower-income children within the program not associated with underimmunixation.			integrated immunization into nutrition program as those groups were significantly underimmunized.
699.	Integration of child health information systems: current state and local health department efforts.	Fehrenbach SN, Kelly JCR, Vu C.	observational cross sectional	J Public Health Manag Pract.	2004	Country: United States		both				Qualitative (or is it mixed?)																												observational study on departments that integrated services in child health development. Challenges for integration 12 of 18 departments said organisational commitment, leadership support and that orgnaisational policies can aid but also be a barrier and there is a need they are adapted for integrative management. 13 departments mentionedchallenges in shifting priorities, frequency of internal le…
900.	A practice-based intervention to enhance quality of care in the first 3 years of life the - Healthy steps for young children program.	Minkovitz CS, Hughart N, Strobino D, Scharfstein D, Grason H, Hou W, et al.	interventional -quasi and RCT	JAMA-JOURNAL Am Med Assoc.	2003	Country: United States		both	5565	0-3 year olds		Quantitative	75% received 4+ interventions, less than 45% received these components at control sites. Below 50% of the population had been informed about the resources available. 95% satisified with the nurses/doctors time and ability to answer their questions. Increased performance of timely interventions in intervention group. Odds to obtain each intervention compared to control group was 4-20x higher in st…
1433.	The role of home-based records in the establishment of a continuum of care for mothers, newborns, and children in Indonesia.	Osaki K, Hattori T, Kosen S.	observational cross sectional	Glob Health Action	2013	Country: Indonesia		both				Quantitative							Home-based records to track postnatal care visit onew week after + immunisation (together with maternal variables). 66% owned records in 2007 of national data, but in provincial data it was 76.4% (adjusted after sample weight). 29.2% of those that owned all the records immunized children for all recommended whereas those who didn't own immuniseation rates were down to 14.6%
1434.	India’s Integrated Child Development Services programme; equity and extent of coverage in 2006 and 2016.	Chakrabarti S, Raghunathan K, Alderman H, Menon P, Nguyen P	observational longitudinal	Bull World Health Organ.	2019	Country: India	National	both	36850	0-59 months	mother-child pairs	Quantitative	0																														Evaluation of a government program on integrated child development in India. Some components increased, while other were stagnant, eg. Supplementary food increased in coverage during this period. Soxcioeconomic factors important for coverage, icnluding education for all 12 outcomes (components of the programme).
1496.	AmeriCorps Members increase enrollment in Medicaid/CHIP and preventive care utilization at a community health center.	Stipelman C, Dinkins CP, Pruhs A, Serr R, Young P.	observational cross sectional	J Health Care Poor Underserved.	2014	Country: United States		urban				Quantitative													insurance; those involved during the 1st year of their life that participated in all preventice health visits were92% compared to 36% of non-enrolled,
1511.	Improving team-based care for children: shared well child care involving family practice nurses.	Warmels G, Johnston S, Turley J	interventional	Prim Health Care Res Dev	2017	Country;			85	0-2 years		Mixed
16	Pediatric Practice Redesign with Group Well Child Care Visits: A Multi-Site Study.	Friedman, S., Calderon, B., Gonzalez, A., et al			2021	US	city	urban		0-1 y	both	mixed
21	Effects of a four-year health systems intervention on the use of maternal and infant health services: results from a programme evaluation in two districts of rural Chad	Erisman, S., Gami, J-P., Ouedraogo, B., et al			2022	Chad		rural	1082	< 5y	female	quantitative
31	Transitions to virtual early childhood home visitation during COVID-19.	Traube, D., Gozalians, S., Duan, L.			2022	US	city	urban			both	mixed
36	Preventive Health Service Coverage Among Infants and Children at Six Maternal‑Child Health Clinics in Western Kenya: A Cross‑Sectional Assessment	Dreatge, A., Oyungu,E., Ayaya, S., et al			2022	Kenya	town	urban			both	mixed
42	Implementation of a telehealth-enhanced home visiting programme for families of young children	Jetelina, K, Oke, O. Barllow, S., et al.			2022	US	city	urban				mixed
53	Effect of a community-based child health counselling intervention on health-seeking behaviours, complementary feeding and nutritional condition among children aged 6-23 months in rural China: A pre- and post-comparison study.	Yao,S., X>iao S., Jin X., et al			2021	China		rural				quantitative
62	Routine conversations about violence conducted in Swedish child health services—A mixed methods study of nurses' experiences	Nimborg, J., Lindskog, U., Nordgren L., etal			2023	Sweden	city	urban				mixed

## Sheet: 2. Reviews
		1. General information				2. Review description		3. Review results/findings		4. Barriers			5. Mitigation of barrier - suggestion
Number	Article/document title	Authors	Type of document: Review, commission, etc.	Journal/Publisher	Year	Aim/theme of review	Location scope (global, regional, country, county, city)	Health Care Components included (see sheet 2.1)	Description (general about the result, specifically on children and prevention)	Mechanism (choose if relevant from sheet 2.1)	Description of barrier	Comment	Mechanism (choose relevant from sheet 2.1)	Description of adaptation/	Comment
7.	Rethinking well-child care.	Schor EL.	Review	Pediatrics	2004	History, background, present and future needs	Country: United States		1/5 of medicaid (insurance program) received preventive searvices for children. 26.9% of children receive immunizations by 1st year. Well-Child Care 22% of pediatricians contact.	health workforce	Systematic > individual. Time constriants , low level of reimbursement, lack of trained non-physician stagf members, few exdternal incentives to have all children there. Too much work for the pediatricains.		Health service delivery	Adapt times of visits depending on the childs development (and not timing of immunizations alone). Eliminate inefficiencies. Improve efficiency and effectiveness by eliminating unnecessary procedures, suchas pjhysical examination at each visit. Let some procedures be out-of-clinic, ex. visual screening in schools (this is over 5?). Improve parental material, bc most is outdated now.
16.	Achieving child survival goals: potential contribution of community health workers.	Haines A, Sanders D, Lehmann U, Rowe AK, Lawn JE, Jan S, et al.	Review	Lancet	2007	CHW: why & how?	Global	Health Workforce	Child health workers. Community-based programme for coverage of interventions until 5 years effective to deliver the essential preventive child services. If resources are inexistant for integrated systems over time, child health days or community distribution campaigns can be implemented.					Determinants of success for CHW programmes: 1. Nationaleconomic and political factors: macroeconomic policies, political will, gov and part. Structures, level of corruption 2. health system factors: appop. poliies, management and supervision, health system research, use of eff. inter ventions 3. international factors: donor policies, migration flows, tech assistance, biomed research 4. community …	Successfactors described in detail
40.	Reducing Child Mortality: The Contribution of Ceara State, Northeast of Brazil, on Achieving the Millennium Development Goal 4 in Brazil.	e Silva A, Correia LL, Campos JS, de Oliveira Andrade FM, da Silveira DM, Madeiro Leite AJ, et al.	Review	Matern Child Health J	2015	Contributions to reduce child mortality over 20 years time	Country: Brazil, Region: Ceara State, Northeast	Social determinants	Socioeconomic and environmental situation did not change particularly, but child health improved. Attributions to improvement: large team, policymakers and researchers collaborating, first large scale CHW program. Masscampaignd and vertical programs used to strenghthen health services and information systems. Family Health Teams established				Leadership and governance	Integration key." Child health never considered seperately form reporudcitve and family health issues". Lead & gov: advertised success broadly, political support for policies.	Vertical programmes suggested as successfactor.
42.	Quality improvement in maternal, neonatal and child health services in sub-Saharan Africa: A look at five resource-poor countries.	Mekbib T, Leatherman S.	Review	Ethiop J Heal Dev.	2020		Countries: Ethiopia, Ghana, Nigeria, Tanzania, Uganda	Leadership and governance	Comparison on national plans to improve maternal and neonatal health reported, from child health delivery to workforce, health informatics w. commuinicaation and evaluation system.
127.	Achieving Millennium Development Goals 4 and 5 in Nepal.	Malla DS, Giri K, Karki C, Chaudhary P	Review	BJOG.	2011	Review of child health progress in Nepal	Country: Nepal	health workforce	health visitors that provide multiple different interventions for prevention					Free health care services goal that targets multiple interventions have been critical
129.	Special delivery: an analysis of mHealth in maternal and newborn health programs and their outcomes around the world.	Tamrat T, Kachnowski S.	Review	Matern Child Health J.	2012	mHealth studies effects	Global				Financial with cost for mothers and health workers with fees on mobile operations. Governance, with lack of trust translates into resistance to use mhealth services	report unclear if it is pregnanat women or also for newborns		mhealth as a mitigation strategy to barriers in health promotion, incl.attending visits and immunization incrased.Improved data collection and management of health services. Collaborate with locals to reduce cultural and language barriers
161.	Midwifery-led antenatal care models: mapping a systematic review to an evidence-based quality framework to identify key components and characteristics of care.	Symon A, Pringle J, Cheyne H, Downe S, Hundley V, Lee E, et al.	Systematic review	BMC Pregnancy Childbirth.	2016	antenatal care	Global	antenatal care						updated framework for antenatal care. Reports on RCTs and how these should include why and how interventions were done and now just what.
1158.	Analysis of the maternal and child health care status in Suizhou City, Hubei Province, China, from 2005 to 2011.	Li C-L, Jiang T, Hu X-Z, Zhao K, Yu Q, Zhang H-P.	Review	PLoS One.	2013		Country: China, City: Suizhou City	leadership and gov	developed MCH components under MOC authorities and gov.
910.	The Child Health Care System of Serbia.	Bogdanović R, Lozanović D, Pejović Milovančević M, Sokal Jovanović L.	Review	J Pediatr.	2016		Country: Serbia	Health service delivery/ leadership and gov	community health center, national program on what and when each intervention will be given ex. whnr of jhome isists and the immunization, screening etc. / multisectoral priority in gov
371.	The Child Health Care System of Macedonia.	Tasic V, Danilovski D, Gucev Z.	Review	J Pediatr.	2016		Country: Macedonia		health services free.
181.	Child development programme in Singapore 1988 to 2007.	Ho L-Y.	Review	Ann Acad Med Singapore	2007		Country: Singapore		Integrated system of child health development
239.	Theoretical, developmental & cultural orientations of school-based prevention programs for preschoolers.	Humphries ML, Keenan KE.	Review	Clin Child Fam Psychol Rev.	2006	pre-school programs	Country: United States	social factors	resilient children making healthy choices program,prevention on violence and substance abuse for 4 year olds, lowincome in head start classrooms, resulted in intervention teachers being better at detecting issues.
282.	Interim schedule for pregnant women and children during the COVID-19 pandemic.	Bogler T, Bogler O.	Review	Can Fam Physician.	2020	covid19 and well-child care	Country: Canada						other factor: pandemic	covid19 - suggests well-child online except immunizations which should continue
366.	CDC Kerala--The Untold Story.	Nair MKC, Leela LM, George B, Bhaskaran D, Pillai AN, Sarasamma HNGN.	review	Indian J Pediatr.	2016		Country: India, county: Kerala							scaled up clinic from RCT to involve several interventions and programs successfully	be careful because most programmes explained under 5 but some also over
394.	Neonatal survival: a call for action.	Martines J, Paul VK, Bhutta ZA, Koblinsky M, Soucat A, Walker N, et al.	Review	Lancet	2005	neonatal health	Global	health service delivery	combine different interventions, states they are often alone and not combined.					scale up programs by involving locals
399.	Saving the lives of South Africa’s mothers, babies, and children: can the health system deliver?	Chopra M, Daviaud E, Pattinson R, Fonn S, Lawn JE	review	Lancet	2009	SA MCH status and future needs	Country: South Africa	health service delivery	nurse-led clinics for preventive primary child care					better quality of coverage and quality of packagefs would save lives acc. To authors.
405.	Child health care centres: an academic model for comprehensive child health care in the community. 2005	Katz M, Urkin J, Bar-David Y, Cohen AH, Warshawsky S, Barak N.	review	Child Care Health Dev.	2005	CHCc israel	Country: Israel	health service delivery/health inform	Israel has CHC for up to 18 y/old. Includes s creening, therapeutic services,consultations, immunizations. / includes electronic records					community outreach programs. Cheaper with community programs there than to create new clinics etc, financially intelligent.
407.	A review of the public-funded primary health care facilities for children in the pluralistic health care settings of Barbados, a Caribbean island.	Nielsen AL, Kumar A.	review	Prim Health Care Res Dev.	2016		Country: Barbados	health service delivery	well-child clinics but it is both curative and preventive. Preventive both visits, immunizations etc.	health workforce/finances	no structured time for professional development even if it exist../public health care free and private has a user fee./estimate based on other studies that their user-attendance is aopproc 50%/low pediatrician -qualifications at centers	user attendance such vague quality for calculations
410.	Linking families with pre-school children from healthcare services to community resources: a systematic review protocol.	Burns J, Conway DI, Gnich W, Macpherson LMD.	protocol	Syst Rev	2017		Global
415.	Rethinking well-child care in the United States: an international comparison. Pediatrics.	Kuo AA, Inkelas M, Lotstein DS, Samson KM, Schor EL, Halfon N.	cross-national review HIC	Pediatrics	2006	HIC organsise well-child care, comparison to apply in U.S	HIC (+ other criteria): Australia, Canada, Denmark, England, France, Germany, Japan, Netherlands, Spain, and Sweden	leadership and gov/health service delivery	results of comparison shows:all components not delivered by a single provider, but spread out. Publically funded MCH. No cost-sharing except for in France and Japan.Most countries had governments with oversight and planning of key well-child features in contrast to U.S. Responsibility to regions differ between countries. Approx. 1/2 gives substantial (ex. Canada, Spain, Australia) and some gives …
419.	Achieving Millennium Development Goals 4 and 5 in Sri Lanka.	Senanayake H, Goonewardene M, Ranatunga A, Hattotuwa R, Amarasekera S, Amarasinghe I.	review	BJOG.	2011	SriLanka CHC	Country: Sri Lanka	health informatics/leadership and governance	card given to mothers at birth with info on wright and immunization. Described as an "invaluable record". Regional Director of Health services responsible for preventive care (but also curative) and then the Family Health Beauru oversees it, with medical officers acting as link in between.
467.	Child health in Cuba.	Rodriguez F V, Lopez NB, Choonara I.	review	Arch Dis Child.	2008	Child health revew of different services	Country: Cuba		provides immunization schedule, info on home visits etc
493.	Countdown to 2015 for maternal, newborn, and child survival: the 2008 report on tracking coverage of interventions.	Bryce J, Daelmans B, Dwivedi A, Fauveau V, Lawn JE, Mason E, et al.	review	Lancet	2008	general review	Global	health service delivery	scheduled interventions easier to deliver (immunization). Reports that opportunities to combine integrations been neglected > missed chances to raise coverage of low-attendance ones.		countdown does not track quality or content of packages of interventions or services.
497.	Marching toward the Millennium Development Goals: what about health systems, health-seeking behaviours and health service utilization in Pakistan?	Shaikh BT.	review	World Health Popul.	2008	MDGS and child mortality	Country: Pakistan		lack of integration of vertical programs a program that has never been properly addressed.
524.	Maternal and child health in the occupied Palestinian territory.	Rahim HFA, Wick L, Halileh S, Hassan-Bitar S, Chekir H, Watt G, et al.	review	Lancet	2009	Palestine and MCH	Country: Palestine				being open 24/7 a barrier for preventive services - complex delivery and low coverage. / Reports on the lack of countdown to cover content of service packages
526.	Community participation: lessons for maternal, newborn, and child health.	Rosato M, Laverack G, Grabman LH, Tripathy P, Nair N, Mwansambo C, et al.	review	Lancet	2008	community participation, reviews for the Alma-Ata. Discusses community vs home-visists programs	Global	health service delivery	SEARCH project in India, a programme that showed the value of integration for reducing ifant mortality		reports lack of studies that reviews integartion of several interventions.
537.	Alma-Ata 30 years on: revolutionary, relevant, and time to revitalise.	Lawn JE, Rohde J, Rifkin S, Were M, Paul VK, Chopra M.	review	Lancet	2008	Alma-Ata - gov and leadership	Global	leadership and gov	integration and coordination important, and is still today a challenge. /reports that after AlmaAta a paper was published and after that vertical programs became wide-spread. Much debate but key evidence was missing to compare selective vs comprehensive, top-down vs bottom,-up leadership etc. /Reports many countries have visitprograms that are comprehensive.		reports that trials on frameworks for comprehensive care considered "too complex" and thus broken down into smaller parts	where is the evidence for this claim?
571.	Early childhood intervention programs in the US: recent advances and future recommendations.	Gray R, McCormick MC.	review	J Prim Prev	2005	U.S and diff intervention programs	Country: United States
585.	China: policy and practice of MCH since the early 1990s.	Guo Y, Zakus D, Liang H.	review	Matern Child Health J.	2008	MCH China	Country: China	finances	80% of insurance fund to preventive services, where 2/3 went "to perinatal care, children’s systematic management and immunization"
600.	Unmet Health Needs in Early Childhood in South Korea.	Shin H, Shim K, Hwang W.	review	J Community Health Nurs.	2020	Korea programs child	Country: South Korea		low vaccination and well-child visit
626.	Maternal and newborn health in Tanzania.	Winani K.	review	Int J Gynaecol Obstet Off organ Int Fed Gynaecol Obstet.	2011	MCH Tanzania	Country: Tanzania	Health financeces	health services free of charge for children under-5. Revirw of the policies implemented.MCH established 1974. 1994 a child section established within ministry of health		Strategies to reduce under-5mortality includes: "advocacy and resource mobilization; health systemstrengthening and capacity development; community mobilization andparticipation; fostering of partnerships; and provision of information,education, and communication, including behavioral change education"	these strategies are borth curative and preventive I guess
637.	Healthy starts for all: policy prescriptions.	Miller WD, Sadegh-Nobari T, Lillie-Blanton M.	review	Am J Prev Med.	2011	CH U.S	Country: United States		2003 Task Force on Community Preventive Services review on successful interventions in the early years.	health service delivery, socio-economic factors, finances	Children in low-income families particularly vulnerable. Federal support greater for 3-4 year olds but there is a particular gap for infants and toddlers in health services/ programs that begin at birth (instead of during pregnancy) or fewer visits reported as less effective. Mixed reports on benefits of paraprofessionals over registered nurses/ more knowledge needed to adapt to low-resource sett…			Home-visiting programs, either alone or integrated with other services, but effect size varies and tend to be small (0.1-0.2 of SD on individual level). Parents attending home-visiting programs are more likely to continue to educate themselves afterwards./ example of Head Start and how those 3 and 4 y old higher literacy and dental status than those not attending)	Head Start - an example of spin-off effects , and combination of education and health
641.	Programs for parents of infants and toddlers: recent evidence from randomized trials.	Olds DL, Sadler L, Kitzman H.	review	J Child Psychol Psychiatry.	2007	review of RCT studies focused on parenting in developed countries	Countries: "developed countries"		home-visiting programs common and share goals but how they are structured, target population and more differs./ reports that the programs are successful, and question is whether RCTs are replicable in community settings and highlights that because RCT is successful does NOT mean it is necessarily effective in natural settings		challenge to create RCTs that are viewed by participants as a mechanism to reduce vulnerability/ careful to interpret results in RCT to subgroups, can lead to misleading results and conclusions from the studies/ report that evidence in RCTs should be replicated before being built as a foundation for policy implementation	vulnerability in what way? (page 384) - rest on RCT I think is general but not necessarily under-5 so include or not?		Nurses needed to gain trust to get accepted into homes, but paraprofessional teams needed to successfully carry out program, nurses not sufficient./ Pilot programs are becoming more common, and to ensure tests are effective for large-scale RCTs participant engagement, retention and adaptive behavior needs to be monitored.
693.	Achieving Millennium Development Goals 4 and 5 in Bangladesh.	Chowdhury S, Banu LA, Chowdhury TA, Rubayet S, Khatoon S.	review	BJOG	2011	Bangladesh and MDH 4 and 5	Country: Bangladesh	health service delivery/lead and gov	postnatal checks a "fundamental component" where screening for diseases + councelling occurs (but then immunixation, nutrition etc seems to be separate entitites and programs)/ report on several policies of gov and strategies. Report strategy to scale up community-based and facility implementation of IMCI. Report project Mamoni (unclear if it is specific prev or not)
697.	The crowded space of local accountability for maternal, newborn and child health: a case study of the South African health system.	Mukinda FK, Van Belle S, George A, Schneider H.	review	Health Policy Plan.	2020		Country: South Africa
711.	Pakistan’s maternal and child health policy: analysis, lessons and the way forward.	Siddiqi S, Haq IU, Ghaffar A, Akhtar T, Mahaini R.	review	Health Policy (New York).	2004		Country: Pakistan	lead and gov	health policies that covers both immunization and nutriton (but the service itself is not integrated, but the law is) . Reports government health expenditure on preventive and population has increased 12 folded since 1987.
719.	Preventive health services for young children in Israel: historical development and current challenges.	Zimmerman DR, Verbov G, Edelstein N, Stein-Zamir C.	review	Isr J Health Policy Res.	2019			health service delivery	clinics 0-6 years, but informs on services below 5 as well./ standardised program for the three existing health funds to enable evaluation of the services for program evaluation, policy and quality assurance./main health care worker public nurse		sustainability: ratio child to helath care professioonal has increased with increased birth rate in relation to increase of health care professionals / staff shortages leads to home-visits not occuring for everyone, but only high-risk in certain areas/ ongoing discussion if preventive and curative should be integrated under same clinic/ funding shortages			All services free of charge, reported as a tool to reduce health inequity in the country. / to icnrease physicians suggestion is to recruit from abroad in areas where long tradition of well-child-care exists and or create program to train next generation of physicians.
724.	Reducing child mortality in India in the new millennium.	Claeson M, Bos ER, Mawji T, Pathmanathan I.	review	Bull World Health Organ.	2000		Country: India							increased access to a package of essential services would reduce mortality. Calls for need to get child health programs to go beyond sector, program or disease specific area.
725.	Early Childhood Home Visiting.	Duffee JH, Mendelsohn AL, Kuo AA, Legano LA, Earls MF, Pediat CC, et al.	review	Pediatrics	2017	review of home-visit program development policies u.s	Country: United States
727.	Well-child care: Effectiveness of current recommendations.	Dinkevich E, Ozuah PO.	review	Clin Pediatr (Phila).	2002	well-child care means up to 21 y old	Country: United States
735.	Outcomes research in pediatric settings: Recent trends and future directions.	Forrest CB, Shipman SA, Dougherty D, Miller MR.	review	Pediatrics.	2003		global		main outcome is the need for a common framework for child health, its determinants and link to health services
737.	Integration of immunization services with other health interventions in the developing world: what works and why? Systematic literature review.	Wallace A, Dietz V, Cairns KL	review	Trop Med Int Heal.	2009		global				1. unequal resource allocation ( most mentioned one)			integration of immunization in other interventions: 1. associated with rapid uptake. 2. better staff morale due to diversity of workload and new learning opportunities 3. enhanced equity between populations bc hard-to-reach communities had prev only received one target	example of how health integration can reduce inequities
740.	Growth monitoring and promotion: review of evidence of impact.	Ashworth A, Shrimpton R, Jamil K.		Matern CHILD Nutr.	2008	growth monitoring different programs overview	global		growth monitoring + nutrition programme showed diet a critical element for growth and deve. Studies on growth, nutrition, immunization. Reports fewer studies since 1990 and suggests it is due to a larger focus on vertical interventions. Study tried to see if growth monitoring led to increase in utilization of health care services. Difficult to draw a final conclusion, but reports that when the se…		studies on growth monitoring with home-visit makes it difficult to evaluate the effects of growth monitoring per se	a barrier of the studies, depending on the aim of it
743.	A comparative analysis of early child health and development services and outcomes in countries with different redistributive policies.	van den Heuvel M, Hopkins J, Biscaro A, Srikanthan C, Feller A, Bremberg S, et al.	review	BMC Public Health.	2013	redistr policies and child development	Country: Cuba, Sweden, Canada, Netherlands, United States	.
745.	Creating New Strategies to Enhance Postpartum Health and Wellness.	Cornell A, McCoy C, Stampfel C, Bonzon E, Verbiest S.	review	Matern Child Health J.	2016	postpartum care	Country: United States
764.	Continuum of care for maternal, newborn, and child health: from slogan to service delivery.	Kerber KJ, Graft-Johnson JE de, Bhutta ZA, Okong P, Starrs A, Lawn JE.		Lancet	2007	continuum of care, proposes packages to cover for multiple interverventions in one	global	"continuum of care packages in developing countries"	continuum of care 3 components 1. curative, 2. outpatient and outreach care - preventive services-can be provided in two ways: clinics or mobile services . 3- family and community care that are tailored to social and cultural environment acc to formative research		lack of integration between programmes can lead to: fragmented service delivery, affect quality and continuity of care, cause dissatisfaction for clients and providers			each contant in health care system an opportunity to amplify the effect of the other services. Public health-level integration between packages can maximise efficiency.
770.	Strategies for integrating primary health services in low‐ and middle‐income countries at the point of delivery.	Dudley L, Garner P.	review	Cochrane Database Syst Rev	2011	horisontal programs, FP and CHC what happens?	global		integration of FP into CHC may reduce FP knowledge, may lead to no difference and or may lead to little diff in child survival., uncertain if nutrition added to CHC yields effects because evidence so low
788.	Tensions in maternal and child health policy in Victoria: looking back, looking forward.	Keleher H, Reiger K.	review	Aust Health Rev [Internet].	2004	australia historical dev MCH	Country: Australia
794.	The nature and impact of collaboration and integrated service delivery for pregnant women, children and families.	Schmied V, Mills A, Kruske S, Kemp L, Fowler C, Homer C.	observational	J Clin Nurs	2010	integration of services MCH both prev and cur	global		integration can occur from both government and communitybased and improve MCH. Requires effort of commitment from providers.
825.	Pioneers, paediatricians and public health: The evolution of community child health services, Clifton, Nottingham 1983-1999. [Internet].	Didcock E, Polnay L.	REVIEW	Public Health	2001	nottingham historical devleopment	Country: United Kingdom, city: Nottingham
836.	Impact of health reforms on child health services in Europe: The case of Bulgaria.	Rechel B, Spencer N, Blackburn C, Holland R, Rechel B.	review	Eur J Public Health [Internet]	2009		Country: Bulgaria
864.	Maternal and child health in Seychelles.	Govinden P, Henderson J, Rizvi Z, Seth V, Shamlaye H.		Neurotoxicology.	2020	policies, chc centers etc in Seychelles	Country: Seychelles
865.	Measuring the Impact and Outcomes of Maternal Child Health Federal Programs.	Taylor YJ, Nies MA.	observational	Matern Child Health J.	2013	evaluates programs in U.S	Country: United States
892.	The evolution of child health programmes in developing countries: from targeting diseases to targeting people.	Claeson M, Waldman RJ.	review	Bull World Health Organ.	2000	gov and history has a section on integration of programmes	global
903.	Aboriginal and Torres Strait Islander family access to continuity of health care services in the first 1000 days of life: a systematic review of the literature.	Sivertsen N, Anikeeva O, Deverix J, Grant J.	review	BMC Health Serv Res.	2020		Australia	health service delivery	aboriginals and child care	health service delivery	Lack of continuity of care, especially for a dedicated nurse responsible to promote cohesive and culturally appropriate care. Results in lack of quality and continuity in postnatal care
907.	Primary care services promoting optimal child development from birth to age 3 years - Review of the literature.	Regalado M, Halfon N.	review	Arch Pediatr Adolesc Med.	2001	optimal child care	global	health service delivery	report on a lack of integration of services and scattered network. Both between services and preventive services to other parts of the health care system	health service delivery	organise these interventions into packages
912.	Child Health Care in Georgia.	Margvelashvili L, Karseladze R, Abesadze G, Kvlividze O.		J Pediatr
911.	CDC Kerala 1: Organization of Clinical Child Development Services (1987–2013).	Nair MKC, George B, Harikumaran Nair GS, Bhaskaran D, Leena ML, Russell PSS.		ndian J Pediatr.	2014	Country: India
1000.	The Aboriginal Maternal and Infant Health Service: a decade of achievement in the health of women and babies in NSW	Murphy E, Best E.		N S W Public Health Bull.	2012		Country: Australia, County: New South Wales	MCHC improves health outcomes. Partnership between aboriginal health care workers and primary health care workers critical.
1019.	Text4baby in the United States and Russia: an opportunity for understanding how mHealth affects maternal and child health.	Parker RM, Dmitrieva E, Frolov S, Gazmararian JA.		J Health Commun.	2012	mhealth overview	Country: Russia Country: United States	health informativcs	mhealth to send text messages during pregnancy and during 1st year.
1044.	Contextual design choices and partnerships for scaling early child development programmes.	Milner KM, Bernal Salazar R, Bhopal S, Brentani A, Britto PR, Dua T, et al.	review	Arch Dis Child.	2019	global review partnerships in ECD scaling in LMIC	LMIC		39 projects in 23 LMIC evaluated. 34 seed projects and 5 TTS transition to scale projects. Not clear how many of these were system-based.					critical with leadership at higher and lower level
1075.	Scaling up primary health services for improving reproductive, maternal, and child health: a multisectoral collaboration in the conflict setting of Afghanistan.	Das JK, Akseer N, Mirzazada S, Peera Z, Noorzada O, Armstrong CE, et al.	review	BMJ	2018	Afghanistan scaling up of MCH	Country: Afghanistan		Basic package of health services (BPHS), primarily women and childrne in low-income served communities. Included: "maternal and newborn health; child health and immunisation; nutrition; communicable disease treatment and control; mental health; disability and physical rehabilitation services; and regular supply of essential drugs". Updated one time and to be updated soon on NCDs. Ministry ofPubli…
1079.	The Medical Insurance for a New Generation: a viable answer for the health needs of Mexican children.	Muñoz-Hernández O, Chertorivski-Woldenberg S, Cortés-Gallo G, Pérez-Cuevas R	review	alud Publica Mex.	2012		Country: Mexico		childrne under 4 uses health care services the most. Both prev and curative included here.		Health care quality indicator project, only addresses vaccination.			After Dec 2006 all children covered by a universal health insurance financed by taxes for all who are not associated with a social security institution -> package of preventive services for free. Children need to register to get coverd by the insurance.
1080.	Health services for children in western Europe.	Wolfe I, Thompson M, Gill P, Tamburlini G, Blair M, van den Bruel A, et al.	review	Lancet	2013
1082.	Advancing newborn health: The Saving Newborn Lives initiative.	Tinker A, Parker R, Lord D, Grear K.		Glob Public Health.	2010		global ish		greater focus on integration and countries aim to scale up programs to national level. Not be vertical integration.					2/3 reduction of infant mortality in Projahnmo with a visit within the first two days.
1131.	Somalia: supporting the child survival agenda when routine health service is broken.	Mirza IR, Kamadjeu R, Assegid K, Mulugeta A.	review	J Infect Dis.	2012		Country: Somalia		Fragmented health care, introduced child health days for children 0-59 months with immunization and screening for acute malnutrition + some curative care. Recorded on cards given to mothers and caregivers.					child health days
1176.	Enhancing the child survival agenda to promote, protect, and support early child development.	Jensen SKG, Bouhouch RR, Walson JL, Daelmans B, Bahl R, Darmstadt GL, et al.	review	Semin Perinatol.	2015	lifecourse model for multisectoral interventions for child survival and development	global		Key lessons from national programes at scale. High gov and leadership needed.comrephensive approach on coordination and strength of existing services. Investigation of interventions to adapt to local context through multiple levels of services. Effective partnerships implemented large integrated programs. High-quality serbices achieved through multiple delivery platforms. Large-scale programs oft…					effectiveness factors of integrated systems in meta-analyses from other studies: intensity/frwquency of contact with health workers, duration (longer improved), timing, until 2 years speciallyt important, target those at risk for most effective outcome. within these programs, siuccess when: adequate training of workers, implementation of well-structure curriculum, comprehension focus on health, n…
1182.	The Western Pacific Regional Child Survival Strategy: progress and challenges in implementation.	Jayawardena N, Subhi R, Duke T.	review of a program	J Paediatr Child Health.	2012	Review of the regional child survival strategy for integrated child health care	cross-country		components of package: " Care of the newborn infant;Promotion of breastfeeding and complementary feeding;Micronutrient supplementation;Immunization of children and mothers; Integrated case management of diarrhoea, pneumonia and malaria; and insecticide-treated bed-nets" + " One effective high-level coordination mechanism (e.g. aChild Health Committee)• One integrated national plan for child survi…					national health days as mass campaign for integrated services. No country in western pacific fully adopted this. Quite a few countries have added Vit A to these.
1185.	Measuring coverage in MNCH: indicators for global tracking of newborn care.	Moran AC, Kerber K, Sitrin D, Guenther T, Morrissey CS, Newby H, et al.		PLoS Med.	2013	Postpartum care discussion and evaluation	global
1202.	Postpartum program actions in primary health care: an integrative review.	van den Heuvel M, Hopkins J, Biscaro A, Srikanthan C, Feller A, Bremberg S, et al.		Cien Saude Colet.	2019	Review of postpartum programs	global		Variety of components in postpartum care. Mostly focused on short-term after birth. Need to expand and focus more on the longitudinal paths.
1208.	Effects of integrated child development and nutrition interventions on child development and nutritional status. 2014 Jan;1308:11–32.	Grantham-McGregor SM, Fernald LCH, Kagawa RMC, Walker S.		Ann N Y Acad Sci.	2014	Combine nutrition with child development	global		no significant loss for either intervention by combininign them, but neither was any synergies particularly noted.no study that combined nutrition and child development at scale, and only a portion of the studies followed up after intervention. identified need for long-term evaluations.
1231.	A comparison of Child Health Programmes recommended for preschool children in selected high-income countries.	Wood R, Blair M.		Child Care Health Dev	2014	cross-national review HIC	HIC		most components are similar, but there are some discrepencies such as ages of screening, types of screening. Coverage in later years, not infancy, poorly documented for child health reviews, decline with age. Child health reviewas shows that either delivered through primary physicians or separate entities that are nurse-led.
1232.	Cross-National Systematic Review of Neonatal Mortality and Postnatal Newborn Care: Special Focus on Pakistan.	Ahmed M, Won Y.		Int J Environ Res Public Health	2017		Pakistan		no national policy for neonatal care exists. Hihglight need for national post-natal coverage package that is community-based. Includes overview of some government policies , although limited to certain areas of the country.		lack of data prohibited estimates of post-natal coverage policy would have for effects.
1251.	Economic and social factors are some of the most common barriers preventing women from accessing maternal and newborn child health (MNCH) and prevention of mother-to-child transmission (PMTCT) services: a literature review.	hIarlaithe MO, Grede N, de Pee S, Bloem M.		AIDS Behav.	2014	PMTCT and MNCH	global		MNCH facilities needed for PMTCT to be implemented.
1257.	Maternal and child health in Israel: building lives.	Rubin L, Belmaker I, Somekh E, Urkin J, Rudolf M, Honovich M, et al.	review	Lancet	2017
1272.	Interventions integrating non-communicable disease prevention and reproductive, maternal, newborn, and child health: A systematic review.	Kikuchi K, Ayer R, Okawa S, Nishikitani M, Yokota F, Jimba M, et al.	Systematic review	Biosci Trends.	2018	NCD screening into LMIC RMNCH services	global		no studies integrated pediatric NCD and RMNCH (studies found only on MCH)
1316.	Reproductive, maternal, neonatal and child health in the 30 years since the creation of the Unified Health System (SUS).	Leal M do C, Szwarcwald CL, Almeida PVB, Aquino EML, Barreto ML, Barros F, et al.		Cien Saude Colet.	2018		Country: Brazil		2011, national program Rede Cegonha that incorporated child health surveillance services up to 24 months
1336.	Reducing newborn mortality in the Asia-Pacific region: Quality hospital services and community-based care.	Milner KM, Duke T, Bucens I.		J Paediatr Child Health.	2013		asia-pacific region		provide a table of the proposed essential services for newborns at different levels of care (health center, hospital etc)
1371.	Prevention of mother-to-child HIV transmission within the continuum of maternal, newborn, and child health services.	Chi BH, Bolton-Moore C, Holmes CB.		Curr Opin HIV AIDS.	2013		global		screening for HIV among children during immunzation can improve detection rates. Opportunity to detect missed cased during screening during pregnancy. Intensive monitoring and feedback systems nneds to be implemented.
1377.	Well child care: a comprehensive strategy for Cuban children and adolescents.	Esquivel M, Álvarez G, Izquierdo ME, Martínez D, Tamayo V.		MEDICC Rev.	2014		Country: Cuba		well-child visits implemented to improve health, different stages, newborn,infant, toddler, preschool nad then continues. "Well child care strategic objectives: 1. Promote optimal growth and development in Cuban children aged 0–19 years 2. Identify, diagnose, and manage any health issues early 3. Prevent or minimize potential future health problems 4. Provide guidance on childrearing and care, an…		to develop a better evaluation and monitor system. National consolidation of information is a critical component to inform the program to suit the needs of the children			over time, the visits has been improved by adding additional screening programs into it, eg, dental. Between 2004-2012, jnintentional injury decreased by 27.2% for 0-4 y olds.
1383.	Update on well-baby and well-child care from 0 to 5 years: What’s new in the Rourke Baby Record?	Rourke L, Leduc D, Constantin E, Carsley S, Rourke J.	review	Can Fam Physician.	2010		Country: Canada		Describes the guidelines for 0-5 y olds in canada. Includes the components and how it has been updated, well-visits at different stages until 5 y.
1389.	Rourke Baby Record 2017: Clinical update for preventive care of children up to 5 years of age.	Li P, Rourke L, Leduc D, Arulthas S, Rezk K, Rourke J.		Can Fam Physician.	2019		Country: Canada		Describes the guidelines for 0-5 y olds in canada. Includes the components and how it has been updated, well-visits at different stages until 5 y.
1392.	Every Newborn: health-systems bottlenecks and strategies to accelerate scale-up in countries.	Dickson KE, Simen-Kapeu A, Kinney M V, Huicho L, Vesel L, Lackritz E, et al.	review	lancet	2014	how to scale newborn programs	global		includes overview that shows that countries with higher NMR has less pillars of health care present for basic newborn health services than those with lower. Regional differences between Asia and Africa. Asia has lower coverage of pillars than Africa.					Poor quality of data recorded -> build electronic tracking for mobile phones to track and follow-up postnatal services
1408.	Moving from Survival to Healthy Survival through Child Health Screening and Early Intervention Services Under Rashtriya Bal Swasthya Karyakram (RBSK).	Singh AK, Kumar R, Mishra CK, Khera A, Srivastava A.		Indian J Pediatr.	2015	comprehensive program in India for CH	Country: India		Program for prevention through immunization, extensive screening and management(the passage after screening with referals etc)
1438.	Impact of a critical health workforce shortage on child health in Zimbabwe: a country case study on progress in child survival, 2000-2013.	Haley CA, Vermund SH, Moyo P, Kipp AM, Madzima B, Kanyowa T, et al.		Health Policy Plan.	2017		Country: Zimbabwe		Lack of staff across all sectors in the delivery barrier to achieve improvement. National strategies and policies report this, and the consequences of overworked and discontent workers.
1439.	Comprehensive Care for Cuban Children in the First 1000 Days of Life.	Esquivel-Lauzurique M, Álvarez-Valdés G, Castro-Pacheco BL, Santana-Espinosa MC, Machado-Lubián MDC, Herrera-Alcázar V, et al.		MEDICC Rev.	2019		Country: Cuba
1442.	A Review of e-Health Interventions for Maternal and Child Health in Sub-Sahara Africa.	Obasola OI, Mabawonku I, Lagunju I.		Matern Child Health J	2015		sub-sahara africa		mhealth application used to keep track on vaccination, screening and child registration , pilot project "Every Child Counts"
1458.	Experiences integrating delivery of maternal and child health services with childhood immunization programs: systematic review update.	Wallace AS, Ryman TK, Dietz V.		J Infect Dis.	2012	review of combining immunization with another intervention (some curative, but most preventive)	global		study in india intervention group coached workers to intervene and add nutrition councelling into immunization, homevisit and growth monitoring services, resulting in 43% of immunization visits including nutrition compared to 0.5% in control district. In phillipinnes, Vit A and family planning added to routine immunization, resulting in increase in immunization coverage from 80 to 90% and vit A 7…		1. time increases for CHW so delays occur 2. in strong health systems CHW can disrupt routine services, so best for weak systems to use CHW 3. disruptions in supply chains for other supplies	1.very reasonable that if more tasks are added less people can get vaccinated / worker
1100.	UNICEF-PHFI Series on newborn and child health, India: methodology for systematic reviews on child health priorities for advocacy and action.	Mathew JL, Shah D, Gera T, Gogia S, Mohan P, Panda R, et al.	methodology for systematic reviews - like a protocol, include?	Indian Pediatr.	2011	India	country: India			/
1366.	Essential interventions: implementation strategies and proposed packages of care.	Lassi ZS, Kumar R, Mansoor T, Salam RA, Das JK, Bhutta ZA.		Reprod Health.	2014	global					Provides overview of interventions and then proposes packages for synergy and improved efficiency through integration																														key overview paper on how interventions can be combined, although a lot on barriers and solutions are MCH general.		Provides overview of interventions and then proposes packages for synergy and improved efficiency through integration			extract more details
1143.	Overview, methods and results of multi-country community-based maternal and newborn care economic analysis.	Daviaud E, Owen H, Pitt C, Kerber K, Bianchi Jassir F, Barger D, et al.	observational	Health Policy Plan.	2017	Country: Ethiopia, Ghana, South Africa, Tanzania, Uganda				Quantitative																																home-visit package but not edxplicit what those entail, include? (if so extract information)	home-visit package but not edxplicit what those entail, include? (if so extract information)
Additional articles
1521	Impact of packaged interventions on neonatal health: a review of the evidence.	Haws RA, Thomas AL, Bhutta ZA, Darmstadt GL	review	Health Policy Plan.	2007	review of neontal packages	global		Only 1 study showed full family-based community package, and that one showed 70% decline in neonatal mortality rate.
73	Challenges and opportunities: the health of women and newborns in the Russian Federation.	Dymchenko LD, Callister LC.		J Perinat Neonatal Nurs.	2002	Russia past, present and future	Country: Russia		baby friendly initative that incorcoprates several components. Else nothing relevant.
195.	A description of birth in Finland.	Callister LC, Lauri S, Vehvilainen-Julkunen K.		MCN Am J Matern Child Nurs.	2000		Country: Finland
507.	The implications of US experiences with early childhood interventions for the UK Sure Start Programme. 2007 Nov;33(6):655–63.	Gray R, Francis E.	review	Child Care Health Dev.	2007	US Early Head Start	Country: United States
647.	Evolution of a child health profile initiative.	Linzer DS, Lloyd-Puryear MA, Mann M, Kogan MD.	review	J Public Health Manag Pract.	2004		Country: United States		Integration of components into early child health in U.S and evaluations of the effects
677.	Eliminating health inequities: national goals and developing programs.	Henry JK.	review	J Obstet Gynecol neonatal Nurs JOGNN.	2001		Country: United States
1136.	Impact of Head Start’s Entry Age and Enrollment Duration on Children’s Health.	Lee K.	review	Soc work	2016	head start impact	Country: United States
1239.	Integration of HIV/AIDS services with maternal, neonatal and child health, nutrition, and family planning services.	Lindegren M Lou, Kennedy CE, Bain-Brickley D, Azman H, Creanga AA, Butler LM, et al.	review	Cochrane database Syst Rev.	2012		global	key review! Has appendix with lessons from studies on integration of components in different studies
1359.	Integrating early child development programs into health and nutrition services in Bangladesh: benefits and challenges. 2014	Hamadani JD, Nahar B, Huda SN, Tofail F.	review	Ann N Y Acad Sci.	2014		Country: Bangladesh
2.	Advancing newborn health and survival in developing countries: a conceptual framework.	Marsh DR, Darmstadt GL, Moore J, Daly P, Oot D, Tinker A.	Review (development of a framework)	J Perinatol.	2002		Pakistan + global (other frameworks)		Postpartum care components: exclusive breastfeeding, clean cord care, maintenanc eof temperatature, early postparum visit, danger signs and maternal nutrition. Dependece of newborn on mother, but also how prepartum care is essential. Stresses how each miss of a danger sign results in a detour that requires an additional loop of care. Framework for routine care delivered at home in developing coun…
93.	Continuity of primary care clinician in early childhood. Pediatrics.	Inkelas M, Schuster MA, Olson LM, Park CH, Halfon N.	Review	Pediatrics	2004		Country: United States
106.	Women’s, children’s, and adolescents’ health in humanitarian and other crises.	Zeid S, Gilmore K, Khosla R, Papowitz H, Engel D, Dakkak H, et al.	Review	BMJ	2015		Global		Reports preventive and curative care to tackle key probvlmes for newborns and children. Newborns: thermal care, protection and promotion of immediate and exclusive breastfeeding, prevention and care of low weight, chlorhexidine for umbilical cord care, vaccination, dexamethasone, toxycolics, hygiene, preventuin of mother to child transmission of HIV. Children : Interventions but not age defined, …
56	Assessment of Interventions in Primary Health Care for Improved Maternal, New-born and Child Health in Sub-Saharan Africa: A Systematic Review	Okonofua, F., Ntoimo, L., Adejumo, O et al		SAGE	2022		sub saharan africa
